# Supplementary material for: Quantifying signaling pathway activation to monitor the quality of induced pluripotent stem cells
Source: Oncotarget. 2015 Aug 22;6(27):23204–12. doi: 10.18632/oncotarget.4673 (PMC4695112; doi:10.18632/oncotarget.4673)
Supplement: Supplementary file 2 [file oncotarget-06-23204-s002.xlsx]

## Sheet: ES tTest PAS1
New pathway name	GSM637758.cel.gz	GSM637759.cel.gz	GSM637760.cel.gz	GSM637761.cel.gz	GSM637762.cel.gz	GSM637763.cel.gz	GSM637764.cel.gz	GSM637765.cel.gz	GSM637766.cel.gz	GSM637767.cel.gz	GSM637768.cel.gz	GSM637769.cel.gz	GSM637770.cel.gz	GSM637771.cel.gz	GSM637772.cel.gz	GSM637773.cel.gz	GSM637774.cel.gz	GSM637775.cel.gz	GSM637776.cel.gz	GSM637777.cel.gz	p-value_Mean	q-value_Mean
AHR Main Pathway	-1.94012	-0.631074	-2.17126	-1.74068	-2.19138	-1.56482	-1.52941	-1.59448	-1.05307	-2.54183	-0.747797	-0.684486	1.03446	-2.31682	-0.820659	-3.26574	0.350872	0.614138	0.936666	0.477306	0.180611	0.200839	-1.06901	1.2389
AHR Pathway (AHR Degradation)	-7.76117	-6.64636	-6.258	-7.99673	-8.62367	-5.06131	-7.94723	-7.41227	-7.54395	-8.83648	-5.09638	-5.81387	-6.73356	-6.04796	-6.79277	-8.14305	-6.60965	-6.45457	-6.4098	-5.90536	0.00026073	0.000805365	-6.90471	1.08946
AHR Pathway (C-MycExpression)	0.728123	1.75482	1.06433	1.64412	1.04223	1.01514	2.14175	1.02644	1.38953	1.40743	1.33525	1.42703	1.9082	1.30964	1.16772	0.659982	1.9078	3.28566	1.88639	1.54239	0.0125893	0.0166658	1.4822	0.585969
AHR Pathway (Cath-D Expression)	2.38718	3.33904	2.57769	3.09437	2.3951	2.44082	3.28302	2.45847	2.867	2.92145	3.00424	3.0046	3.46142	2.81357	2.64797	2.20977	3.46713	4.07998	3.43749	2.68151	0.00155286	0.00261633	2.92859	0.47711
AHR Pathway (PS2 Gene Expression)	-0.28944	0.914997	0.193431	0.269626	-0.415617	-0.199004	0.941241	-0.068633	0.2527	0.163309	0.539173	0.61648	0.939764	0.247577	-0.00873688	-0.266546	0.969451	1.52431	1.01603	-0.0809957	0.180611	0.200839	0.362956	0.541851
AKT Main Pathway	-55.6545	-71.6423	-42.9374	-32.534	-37.7661	-45.8643	-47.8355	-41.4451	-51.0102	-30.9609	-56.3801	-56.1444	-49.6067	-36.1828	-51.9383	1.86675	-71.6082	12.3626	-67.8365	-51.2884	0.00155286	0.00261633	-44.2203	21.0696
AKT Pathway (Aggregation & Neurodegeneration)	-1.23874	-4.45795	-3.15477	-2.81408	-0.0910128	-5.82019	-5.35618	-2.28773	-1.85537	-1.24978	-6.65019	-6.17233	-1.51013	-1.34984	-4.55029	3.38421	-4.29595	2.95331	-1.11123	-1.5503	0.0514799	0.0638902	-2.45893	2.71992
AKT Pathway (Apoptosis Inhibition)	-1.01488	-5.43533	-2.6434	-3.43363	0.470677	-6.63765	-5.85387	-2.48173	-1.47832	-1.03478	-6.39366	-6.11341	-0.995051	-2.11672	-4.6332	3.56348	-4.00798	1.58588	-1.3032	-1.24396	0.0385298	0.0486876	-2.56004	2.77157
AKT Pathway (Blocks Apoptosis)	-8.25067	-10.9154	-9.07578	-9.6901	-8.70371	-9.52186	-8.61695	-7.9323	-7.91684	-7.83231	-11.4644	-9.99258	-8.21224	-8.5684	-10.2326	-5.26149	-7.77412	-6.36335	-7.58553	-8.83806	0.00026073	0.000805365	-8.63743	1.45293
AKT Pathway (Cardiovascular Homeostasis)	-0.3134	-4.09663	-1.78823	-1.94879	0.895669	-4.93594	-3.84962	-0.902486	-0.283814	-0.269686	-5.12316	-4.51667	-0.22469	-0.806475	-3.31654	4.1706	-2.86136	2.16888	0.197641	-0.740852	0.0883763	0.104547	-1.42728	2.44204
AKT Pathway (Caspase Cascade)	-2.68557	-7.04299	-4.84802	-5.09608	-2.41104	-6.83944	-6.55159	-4.46184	-2.98758	-4.19091	-7.47178	-7.84045	-3.52318	-4.5163	-6.27342	0.139645	-5.3821	-1.36344	-1.73583	-3.41271	0.000654286	0.00137796	-4.42473	2.19577
AKT Pathway (Cell Cycle)	3.42739	1.86865	2.19723	3.67708	2.23332	2.58482	4.7829	3.32532	4.03091	3.88355	2.03734	3.01916	4.10943	2.25476	1.41124	3.54879	3.85112	4.22096	3.33948	2.9905	0.00026073	0.000805365	3.1397	0.915724
AKT Pathway (Cell Cycle Progression)	0.74259	-1.39111	-0.278366	-0.181114	1.63425	-5.17516	-1.66954	0.148899	1.5321	0.804297	-2.5005	-2.55764	1.69984	-0.360574	-0.954665	2.92714	-1.21941	0.663213	2.46371	-0.905128	0.465209	0.491742	-0.228859	1.93194
AKT Pathway (Cell Survival)	4.2022	3.5399	3.3466	3.71153	3.62336	4.02133	3.11589	3.79721	3.37304	4.43915	3.4131	3.25932	2.71089	3.71951	4.20123	3.46269	2.31084	4.25269	3.50775	3.96874	0.00026073	0.000805365	3.59885	0.524075
AKT Pathway (Death Genes)	-0.125365	-3.11817	-1.32322	-1.34847	0.806429	-4.65267	-2.88633	-0.518264	0.0624225	0.137655	-3.26853	-4.11869	0.0058229	-0.949264	-2.12467	3.787	-2.26002	1.69444	1.30196	-0.881458	0.0883763	0.104547	-0.98897	2.08404
AKT Pathway (Elevation of Glucose Import)	-3.65343	-6.83296	-4.87879	-5.06989	-2.41104	-7.81738	-6.50021	-4.10175	-3.20971	-3.6347	-6.9812	-7.76143	-2.91987	-4.44096	-5.99272	0.653123	-5.45843	-1.36344	-1.73583	-3.41271	0.000816342	0.00157599	-4.37617	2.24685
AKT Pathway (ERK Pathway)	-2.96582	-6.55145	-4.82618	-4.2089	-3.00243	-6.49149	-5.05411	-3.45554	-3.18371	-2.98845	-7.58008	-6.55984	-3.45605	-4.06324	-5.47327	-0.867353	-3.99024	-1.3321	-2.748	-3.8453	0.000415925	0.00103238	-4.13218	1.75648
AKT Pathway (Genetic Stability)	-5.08887	-8.72048	-6.49895	-6.85721	-3.64603	-9.30309	-7.96414	-5.95568	-4.90102	-5.10364	-8.8795	-9.51729	-4.38623	-5.81638	-7.63141	-0.718269	-7.27269	-2.76656	-3.18571	-4.3223	0.000329885	0.000908001	-5.92677	2.38525
AKT Pathway (Glucose Uptake)	-0.3134	-4.09663	-1.78823	-1.94879	0.895669	-4.93594	-3.84962	-0.902486	-0.283814	-0.269686	-5.12316	-4.51667	-0.22469	-0.806475	-3.31654	4.1706	-2.86136	2.16888	0.197641	-0.740852	0.0883763	0.104547	-1.42728	2.44204
AKT Pathway (Glycogen Synthesis)	-2.02929	-3.75546	-3.79529	-3.26028	-3.27158	-4.00144	-3.69847	-3.86266	-2.48048	-2.15305	-4.07051	-3.17536	-3.93088	-3.47207	-3.7133	-3.453	-4.22891	-2.16697	-2.64921	-2.62075	0.00026073	0.000805365	-3.28945	0.699048
AKT Pathway (Insulin Stimulated Mitogenesis)	0.884333	-3.13692	-0.803105	-0.509291	2.31465	-3.39489	-2.75211	-0.151671	0.77679	0.95654	-4.04516	-3.51908	0.930582	0.35679	-2.15073	5.24017	-2.06119	3.54639	1.44871	1.21015	0.542802	0.56729	-0.242952	2.49798
AKT Pathway (JNK Pathway)	-2.22058	-5.4351	-3.40045	-3.6676	-1.31394	-6.38782	-4.7265	-2.58734	-1.87176	-1.97957	-5.48834	-6.13803	-1.3022	-3.11399	-4.59486	2.08918	-3.5425	-0.443662	-0.41224	-2.72803	0.00234308	0.00363897	-2.96327	2.15063
AKT Pathway (Neuroprotection)	-0.3134	-4.09663	-1.78823	-1.94879	0.895669	-4.93594	-3.84962	-0.902486	-0.283814	-0.269686	-5.12316	-4.51667	-0.22469	-0.806475	-3.31654	4.1706	-2.86136	2.16888	0.197641	-0.740852	0.0883763	0.104547	-1.42728	2.44204
AKT Pathway (NF-kB Pathway)	-1.44062	-5.16082	-3.29056	-3.34408	-0.839326	-6.73245	-5.46079	-1.98718	-1.29781	-1.85433	-6.57671	-6.06345	-1.80639	-2.40439	-4.90118	3.22275	-4.20546	1.38413	-1.05158	-2.17951	0.0243382	0.0314698	-2.79949	2.5938
AKT Pathway (p53 Degradation)	-1.47461	-1.73608	-1.8146	-0.848976	-1.82776	-0.051236	-1.20796	-0.800049	-1.53696	-0.728802	-1.61801	-0.693205	-1.93416	-1.46863	-1.07716	-1.51133	-1.97521	-0.919779	-0.707974	-0.085092	0.000415925	0.00103238	-1.20088	0.580036
AKT Pathway (p73 Mediated Apoptosis)	-4.58286	-7.76239	-5.80822	-5.99932	-3.33547	-8.74988	-7.42964	-5.03118	-4.13915	-4.56414	-7.9137	-8.69087	-3.85238	-5.37156	-6.92215	-0.27631	-6.38786	-2.12822	-2.45118	-4.34215	0.000415925	0.00103238	-5.28693	2.2729
AKT Pathway (Protein Synthesis)	2.12843	2.23349	2.51267	2.32512	2.56189	2.0333	1.61434	2.27964	2.50034	2.3629	2.01407	1.18575	2.81162	1.81223	1.87038	2.00187	2.58958	2.32136	2.03772	2.74923	0.00026073	0.000805365	2.1973	0.395664
AKT Pathway (Regeneration of Cyclic Nucleotide)	-3.65343	-5.54479	-3.66477	-4.29291	-2.41104	-7.81738	-5.4363	-3.07234	-2.38765	-2.43592	-5.89049	-6.47466	-2.31657	-3.67357	-4.90463	1.1666	-4.80339	-1.36344	-1.73583	-3.41271	0.00125763	0.00225562	-3.70626	2.0425
AKT Pathway (Respiratory Burst)	-0.3134	-4.09663	-1.78823	-1.94879	0.895669	-4.93594	-3.84962	-0.902486	-0.283814	-0.269686	-5.12316	-4.51667	-0.22469	-0.806475	-3.31654	4.1706	-2.86136	2.16888	0.197641	-0.740852	0.0883763	0.104547	-1.42728	2.44204
AKT Pathway (Survival Genes)	-3.74301	-7.19427	-5.34008	-5.20964	-3.75965	-8.05451	-6.4381	-4.274	-3.83564	-4.36457	-8.26617	-7.1814	-4.24875	-5.22064	-6.13649	-2.20718	-4.6975	-2.25999	-3.98494	-4.9169	0.00026073	0.000805365	-5.06667	1.70843
AKT Pathway (Synaptic Signaling)	-1.51297	-4.57881	-2.20729	-2.43584	-0.476983	-6.32997	-4.25854	-1.42386	-1.11358	-1.04213	-4.37066	-5.50404	-1.13678	-2.18347	-3.15152	3.35954	-3.88737	0.494493	0.399232	-3.04992	0.0125893	0.0166658	-2.22052	2.29098
AKT Pathway (Translation)	1.13648	0.70622	1.53313	0.891881	0.604727	1.32886	0.989389	1.40735	0.85462	1.01266	1.34515	1.18575	0.610323	0.622364	1.29385	0.734025	1.20648	0.709311	1.19987	0.52016	0.00026073	0.000805365	0.99463	0.312419
Androgen Receptor Pathway	-39.62	-48.6737	-50.7603	-29.751	-33.8191	-38.0265	-47.9785	-47.0644	-44.1639	-40.6784	-47.2348	-49.3053	-47.3239	-38.8876	-46.423	-25.1377	-61.2141	-14.9202	-46.2359	-27.9162	0.00026073	0.000805365	-41.2567	10.6573
Androgen Receptor Pathway (Apoptosis)	0.763724	-0.310007	-0.682579	0.129866	1.7545	0.157716	-1.96587	-0.269244	0.726833	0.799321	0.33365	-0.963462	1.11406	0.515669	0.476959	2.01509	-1.64849	2.09135	1.65538	2.51953	0.113579	0.132113	0.4607	1.21696
Androgen Receptor Pathway (Degradation)	1.04713	-4.09314	-8.06771	0.044081	4.36674	-5.69874	-8.45715	-5.54017	-2.49461	-1.44305	-7.00689	-8.89381	-1.86355	-4.8304	-4.49832	-0.00605802	-7.81237	4.41901	-0.82734	5.63743	0.0883763	0.104547	-2.80095	4.45069
Androgen Receptor Pathway (Cell Survival & Cell Growth)	5.1539	5.43714	3.2005	5.51718	4.51275	3.9662	1.00277	2.6515	4.07243	2.79164	5.00166	3.47248	1.32392	2.30917	1.56722	0.953699	1.4416	3.36581	7.73709	4.05766	0.0028633	0.00434971	3.47682	1.78903
Androgen Receptor Pathway (Gonadotropin Regulation)	-8.74206	-9.80947	-7.65223	-7.12336	-10.5231	-10.0546	-7.56685	-7.37899	-9.63206	-10.3296	-7.04117	-9.44256	-9.42175	-9.01799	-8.26358	-8.30964	-6.56445	-5.19235	-8.097	-10.1827	0.00026073	0.000805365	-8.51728	1.44286
Androgen Receptor Pathway (Histone Modification)	-8.74206	-9.80947	-7.65223	-7.12336	-10.5231	-10.0546	-7.56685	-7.37899	-9.63206	-10.3296	-7.04117	-9.44256	-9.42175	-9.01799	-8.26358	-8.30964	-6.56445	-5.19235	-8.097	-10.1827	0.00026073	0.000805365	-8.51728	1.44286
Androgen Receptor Pathway (Prostate Differentiation & Development)	-8.74206	-9.80947	-7.65223	-7.12336	-10.5231	-10.0546	-7.56685	-7.37899	-9.63206	-10.3296	-7.04117	-9.44256	-9.42175	-9.01799	-8.26358	-8.30964	-6.56445	-5.19235	-8.097	-10.1827	0.00026073	0.000805365	-8.51728	1.44286
Androgen Receptor Pathway (Sexual Differentiation & Sexual Maturation at Puberty)	-8.74206	-9.80947	-7.65223	-7.12336	-10.5231	-10.0546	-7.56685	-7.37899	-9.63206	-10.3296	-7.04117	-9.44256	-9.42175	-9.01799	-8.26358	-8.30964	-6.56445	-5.19235	-8.097	-10.1827	0.00026073	0.000805365	-8.51728	1.44286
ATM Main Pathway	-6.46897	-6.89273	-4.22083	-4.80793	-5.06277	-4.56213	-4.22557	-2.2566	-6.43924	-3.15976	-6.59405	-5.57542	-1.91111	-5.74619	-4.74503	-4.57233	-4.16562	-2.02487	-4.90588	0.577983	0.00125763	0.00225562	-4.38795	1.87168
ATM Pathway (Apoptosis)	0.511193	0.410348	0.487111	0.73959	0.605994	0.69094	0.564987	0.497677	0.620055	0.713134	0.575202	0.629695	0.678025	0.589092	0.548817	0	0	0.803217	0	0.667431	0.003487	0.00523993	0.516625	0.241315
ATM Pathway (Apoptosis, Senescense)	2.26005	2.43674	2.30262	3.32524	2.28028	3.12256	2.71776	3.00019	2.27391	2.94721	2.41759	2.91915	2.49349	2.3538	2.59063	1.95383	2.83627	1.67788	3.31613	3.22829	0.00026073	0.000805365	2.62268	0.456588
ATM Pathway (Cell Cicle Checkpoint Control)	1.04489	0.272587	-0.0106669	1.21949	0.743968	-0.959489	0.489027	1.30994	0.0158555	0.89931	-0.0183249	0.423234	1.03328	0.315409	0.751674	0.0189179	-0.039935	0.870339	-0.131639	0.742177	0.113579	0.132113	0.449503	0.56614
ATM Pathway (Cell Survival)	-2.85603	-1.98773	-1.43152	-1.26372	-1.80383	-4.27308	-1.90241	-1.75983	-2.33614	-2.36496	-2.11729	-1.81683	-1.10125	-2.26705	-1.3381	-2.98814	-2.31371	-0.468259	-3.02197	-1.99341	0.000415925	0.00103238	-2.07026	0.822328
ATM Pathway (Checkpoint Activation)	1.91431	1.98122	1.74131	2.07499	2.30589	0.770568	3.27293	2.99251	1.97434	2.78673	1.7198	1.99233	3.36758	2.15821	2.14606	1.81781	2.19877	2.18315	1.85837	3.1839	0.00026073	0.000805365	2.22204	0.626077
ATM Pathway (DNA Repair)	4.15079	4.89081	4.90421	3.59225	5.22975	3.30871	3.66859	4.12634	5.30283	4.85153	3.38795	3.22545	6.39221	3.78735	5.13356	3.82355	5.37599	3.59518	5.87356	7.01362	0.00026073	0.000805365	4.58171	1.08285
ATM Pathway (G2 Mitosis Progression)	-1.02304	-1.65249	-1.19158	-1.32321	-0.855377	-1.55813	-0.72258	-0.952039	-1.52954	-0.713073	-1.40064	-1.31398	-1.16157	-1.01509	-1.26582	-1.01007	-1.49713	-1.5868	-1.33619	-0.881446	0.000415925	0.00103238	-1.19949	0.292059
ATM Pathway (G2_M Checkpoint Arrest)	-10.4399	-12.0362	-10.2954	-10.2388	-10.0539	-7.48466	-9.82088	-8.46222	-10.8051	-9.29139	-10.5964	-9.71214	-9.42128	-9.44826	-10.6377	-8.28763	-10.8335	-6.79931	-9.82585	-7.63828	0.00026073	0.000805365	-9.60645	1.30237
ATM Pathway (MDMX Ubiquitination, Degradation)	1.76552	1.81436	1.70715	2.22728	2.28028	1.74424	1.56279	1.76078	1.8151	2.02089	1.57822	1.50362	2.08	1.67618	1.6453	1.51978	2.2156	1.67788	2.21909	2.6287	0.00026073	0.000805365	1.87214	0.308846
ATM Pathway (NF-kB Pathway)	1.04489	1.11181	0.871897	1.21949	1.52989	0	1.29522	1.30994	1.11884	1.32266	0.569786	0.837858	1.76532	0.956592	1.22693	0.764846	0.921559	1.32616	1.08218	1.76237	0.000654286	0.00137796	1.10191	0.401306
ATM Pathway (S-Phase Arrest)	1.04489	1.11181	0.871897	1.21949	1.52989	0	1.29522	1.30994	1.11884	1.32266	0.569786	0.837858	1.76532	0.956592	1.22693	0.764846	0.921559	1.32616	1.08218	1.76237	0.000654286	0.00137796	1.10191	0.401306
ATM Pathway (S-Phase Progression)	0.0365395	0.243721	1.43852	0.0363215	0.407248	0.929139	1.1461	-0.242961	0.275569	0.645579	0.127831	0.0516087	0.559518	0.133872	0.835052	0.643084	1.43563	0.364722	1.53402	2.18166	0.0678892	0.0827771	0.639139	0.633438
ATM Pathway (Synaptic Vesicle Transport)	1.04489	1.11181	0.871897	1.21949	1.52989	0	1.29522	1.30994	1.11884	1.32266	0.569786	0.837858	1.76532	0.956592	1.22693	0.764846	0.921559	1.32616	1.08218	1.76237	0.000654286	0.00137796	1.10191	0.401306
DDR Pathway (BRCA1-induced responses)	-3.52746	-0.29927	-2.68368	-4.43161	-1.43818	-1.15784	-3.08248	0.883183	-1.4152	-1.95635	0.39511	1.44734	-2.91776	-3.15645	-1.66322	-1.80862	-1.76471	-0.503619	-0.675699	-0.63145	0.201243	0.222006	-1.5194	1.51677
BRCA1 Main Pathway	30.7128	34.9884	31.0218	28.1525	30.5527	24.0395	26.8044	32.2119	33.153	32.11	31.694	30.0331	32.1742	28.8685	32.1686	25.9614	32.2996	23.827	31.532	31.2712	0.00026073	0.000805365	30.1788	3.00692
cAMP Main Pathway	-49.2877	-54.8724	-53.0493	-37.065	-46.373	-32.6294	-48.0043	-49.9283	-50.5512	-42.9422	-47.7639	-43.0775	-63.6258	-33.9597	-48.2818	-19.7763	-72.6813	-10.4109	-63.0268	-48.0442	0.000329885	0.000908001	-45.7676	14.2886
cAMP Pathway (Axonal Growth)	-1.20073	-1.71362	-2.22892	-0.146496	-0.902616	-2.28377	-1.61912	-1.48742	-1.52536	-1.10437	-1.27746	-1.23946	-1.31282	-2.05265	-1.51572	-1.35652	-1.95975	-0.688663	-1.47035	-0.554427	0.161593	0.181873	-1.38201	0.543191
cAMP Pathway (Cardiovascular Homeostasis)	-1.02555	-1.03272	-1.5973	-0.280898	-0.77968	-1.11181	-1.38663	-0.858342	-0.906701	-1.24281	-0.617594	-0.488739	-0.547593	-1.41804	-0.817264	-0.793639	-1.35058	-0.565532	-0.688391	-0.50997	0.0592142	0.0725178	-0.900989	0.361992
cAMP Pathway (Cell Growth)	1.58334	1.44582	1.53313	1.54203	1.44653	1.32886	0.989389	1.40735	1.49895	1.68758	1.34515	1.18575	1.25487	1.24981	1.29385	1.36807	1.69884	1.32712	1.19987	1.55814	0.00026073	0.000805365	1.39722	0.178639
cAMP Pathway (Cell Proliferation)	-1.02555	-1.03272	-1.5973	-0.280898	-0.77968	-1.11181	-1.38663	-0.858342	-0.906701	-1.24281	-0.617594	-0.488739	-0.547593	-1.41804	-0.817264	-0.793639	-1.35058	-0.565532	-0.688391	-0.50997	0.0592142	0.0725178	-0.900989	0.361992
cAMP Pathway (Cell Survival)	4.66398	6.90604	4.43479	5.81559	4.39946	5.34915	3.56273	4.80441	6.00154	5.22613	5.81173	5.93362	4.44317	6.07673	5.88707	4.45721	4.34063	2.46729	6.54008	4.33496	0.00026073	0.000805365	5.07281	1.07631
cAMP Pathway (Cell Survival, Chemotaxis)	0	0	0	0	0	0	0	0	0	0	0	0	0	0	0	0	0	0	0	0	1	1	0	0
cAMP Pathway (Cytokine Production)	-2.1646	-1.86066	-1.25606	-1.80822	-1.91111	-2.22984	-1.72106	-1.93856	-1.72477	-1.6701	-1.76395	-1.72912	-1.78088	-1.4765	-1.72106	-1.53381	-1.82461	-1.46045	-1.72106	-2.03281	0.000329885	0.000908001	-1.76646	0.231685
cAMP Pathway (Degradation of Cell Cycle Regulators)	3.8794	3.66285	3.39683	3.81337	4.44109	2.97388	3.52938	3.9187	3.64233	4.44004	3.56125	3.8866	3.95561	4.04627	4.35611	4.38895	2.54861	4.24065	3.23646	3.09366	0.00026073	0.000805365	3.7506	0.519943
cAMP Pathway (Endothelial Cell Regulation)	-6.62581	-6.87369	-6.55974	-4.48093	-7.70044	-4.8618	-5.63606	-5.69487	-6.80219	-5.01888	-5.5021	-6.34488	-6.41314	-6.34236	-4.99752	-5.02345	-6.35397	-5.56712	-6.57659	-5.24965	0.00026073	0.000805365	-5.93126	0.8436
cAMP Pathway (Glycogen Synthesis)	-1.02555	-1.03272	-1.5973	-0.280898	-0.77968	-1.11181	-1.38663	-0.858342	-0.906701	-1.24281	-0.617594	-0.488739	-0.547593	-1.41804	-0.817264	-0.793639	-1.35058	-0.565532	-0.688391	-0.50997	0.0592142	0.0725178	-0.900989	0.361992
cAMP Pathway (Glycolysis)	-1.61976	-0.5959	-0.833435	-0.634635	-1.18885	0.15049	-1.1457	-0.459721	-0.727929	-0.597548	-0.41433	-0.158457	0.187137	0.539887	-0.269951	-0.768237	-0.287221	-0.81362	-1.26428	-0.708392	0.128147	0.148436	-0.580523	0.523849
cAMP Pathway (Metabolic Energy)	-0.911852	-1.269	-1.40027	-1.14302	0.0612417	-0.991063	-2.6502	-1.42003	-0.688897	-1.09118	-0.366526	-2.09113	-1.01877	-1.14085	-1.00238	0.811085	-2.76221	0.414311	0.761466	1.16531	0.0883763	0.104547	-0.836698	1.0674
cAMP Pathway (Myocardial Contraction)	2.39819	5.71088	3.9637	3.24617	3.01526	7.48492	7.02112	4.29851	4.47175	3.51653	5.65089	7.02041	2.53663	6.13293	5.00268	2.87099	0.259729	-1.35405	4.30958	1.39348	0.00234308	0.00363897	3.94751	2.28449
cAMP Pathway (Oncogenesis)	-0.429104	-0.0445414	-0.83069	0.62632	0.205595	0.9581	-0.601195	0.0787474	-0.906701	-0.744893	0.468191	0.577885	0.183885	-0.618968	0.295559	-0.00532775	-0.421768	0.268059	0.155796	1.42609	0.670103	0.689958	0.032052	0.620609
cAMP Pathway (Protein Retention)	-5.55109	-5.64647	-6.09592	-4.39498	-4.82819	-4.42967	-5.316	-5.32284	-5.16493	-6.16159	-5.08187	-4.5301	-5.44022	-5.6822	-5.31511	-4.27764	-5.66644	-1.8887	-5.20027	-4.27238	0.00026073	0.000805365	-5.01333	0.929691
cAMP Pathway (Regulation of Cytoskeleton)	0.84444	-0.0196059	-0.7947	1.2932	0.642509	0.336571	-0.193975	0.654406	0.512282	-0.103067	0.96507	0.658851	0.506961	-0.417433	0.908481	0.548167	-0.269873	0.0151934	0.728493	0.909014	0.428854	0.456787	0.386249	0.545375
Caspase Cascade Main	-3.87746	1.89909	0.192308	-15.4444	-7.5269	-2.81359	4.34238	-1.19028	-1.1437	-8.48574	0.916691	0.569657	8.96285	-9.87702	-0.418786	-27.5039	12.3644	-31.2458	2.39214	0.973877	0.465209	0.491742	-3.84571	10.7388
Caspase Cascade (Activated Tissue Transglutaminase)	-20.0419	-15.3695	-16.7184	-16.6861	-15.8499	-15.39	-13.676	-14.673	-13.6461	-14.6144	-14.5864	-14.0878	-12.4492	-15.0646	-15.0834	-16.459	-17.8244	-13.8743	-16.4863	-12.9822	0.00026073	0.000805365	-15.2781	1.77254
Caspase Cascade (Apoptosis)	-18.6988	-17.9382	-18.3226	-18.0529	-17.5964	-18.5627	-15.7644	-18.6527	-17.8983	-19.6413	-19.002	-17.3202	-16.5548	-18.5181	-18.7025	-20.3226	-20.3916	-17.5988	-19.6719	-17.0155	0.00026073	0.000805365	-18.3113	1.18376
Caspase Cascade (Cell Survival)	-0.804123	-0.55553	-0.163569	-0.989327	-0.266934	-2.55833	-0.741252	-1.03996	-0.644781	-0.475365	-0.381701	-0.511849	0.270372	-0.748975	-0.883573	-0.11864	0.343103	-1.37057	-1.54146	-1.29288	0.113579	0.132113	-0.723767	0.659079
Caspase Cascade (ICAD Degradation)	-11.4954	-9.02633	-9.85063	-9.78768	-9.30796	-8.95813	-9.29415	-9.95411	-8.40457	-10.0457	-11.1639	-8.78327	-7.6442	-9.36411	-8.42909	-11.5307	-11.3195	-9.75143	-9.75174	-8.7579	0.00026073	0.000805365	-9.63103	1.07968
CD40 Main Pathway	-5.49175	-4.00631	-5.73982	-4.04544	-3.70398	-9.35355	-8.08175	-5.86795	-4.26966	-6.15129	-2.69219	-7.43632	-4.92638	-4.52732	-5.54926	-2.99843	-3.90835	-2.34489	-0.65447	-6.72039	0.000654286	0.00137796	-4.92347	2.06724
CD40 Pathway (Cell Survival)	-0.46223	0.717504	-0.956224	0	-0.455145	-0.569775	-1.25826	0.0888917	0	0.282631	0	-0.72896	-0.0274937	0	0	-0.455145	0.538176	0	-0.10937	-1.2104	0.428854	0.456787	-0.23029	0.527702
CD40 Pathway (Gene Expression)	-3.24851	-3.73475	-3.84447	-3.86441	-3.543	-5.31347	-3.04923	-3.21335	-2.60557	-3.85196	-3.00913	-4.6245	-2.87086	-2.5459	-3.4274	-2.63948	-3.97406	-2.15315	-3.19201	-3.55366	0.00026073	0.000805365	-3.41294	0.740264
CD40 Pathway (IKBs Degradation)	-4.29757	-5.88833	-5.69593	-5.46825	-4.76222	-7.54248	-6.8712	-5.35964	-6.20529	-7.2481	-5.53972	-6.69214	-7.26291	-5.9934	-6.58038	-5.5629	-4.72345	-2.15315	-5.4263	-5.36115	0.00026073	0.000805365	-5.73173	1.22487
Cellular Anti Apoptosis Main Pathway	-22.6619	-30.2986	-23.5738	-18.9737	-15.557	-17.6998	-27.4339	-25.2234	-25.4527	-12.1389	-26.081	-25.6692	-26.4687	-15.4761	-26.0589	1.94864	-40.5163	2.0448	-31.5293	-22.6274	0.00155286	0.00261633	-21.4724	10.2066
Cellular Anti Apoptosis Pathway (Apoptosis)	1.43765	-0.0148079	0.936794	-0.869087	2.5897	2.13365	-0.183737	1.46714	-0.294778	1.4765	2.72787	0.256877	1.2277	0.589888	0.317429	2.1205	1.19815	0.00630058	2.06674	0.688998	0.201243	0.222006	0.993975	1.02068
Cellular Anti Apoptosis Pathway (Depolarization)	-0.806774	-0.67892	-0.705831	-0.203346	-1.3013	0.0770244	-0.146334	-0.0618932	-0.835809	-0.374972	-0.461926	0.114233	-0.887813	-0.623682	-0.355977	-0.867248	-0.680631	-1.3013	-0.195946	-0.701705	0.0061699	0.00888721	-0.550007	0.40619
Chemokine Main Pathway	0.303645	0.720577	5.53039	6.12216	2.68159	9.8611	2.21178	7.33516	0.876842	2.59244	4.49131	1.88793	-3.60576	4.73478	-1.1709	10.6035	-2.72874	6.56511	2.25348	0.165466	0.161593	0.181873	3.07159	3.83348
Chemokine Pathway (Cell Activation)	1.41317	0.40477	-0.765272	2.02722	2.14006	2.42245	0.0992171	-1.2375	-0.169869	0.41099	0.811944	0.71741	-2.53862	0.615489	-0.911955	-0.193334	-0.342841	-0.523081	-0.0556573	0.280406	0.715001	0.733469	0.23025	1.19917
Chemokine Pathway (Gene Expression, Apoptosis)	-8.21844	-7.30082	-6.876	-4.86441	-7.88962	-6.18933	-6.49214	-7.3366	-8.41921	-7.02546	-7.8338	-6.81882	-8.34686	-8.15031	-7.51781	-7.4481	-4.70545	-5.87475	-5.82062	-7.43982	0.00026073	0.000805365	-7.02842	1.08626
Chemokine Pathway (Internalization, Degradation, Recycling)	3.15104	3.24589	3.25453	3.75049	2.66114	3.82127	3.31269	3.58522	2.82939	3.94604	4.04483	3.30531	0.363475	3.90789	1.39835	3.38139	1.62286	3.00816	2.42646	3.28387	0.000816342	0.00157599	3.01501	0.94138
Chromatin Main Pathway	5.54616	5.8348	4.84004	5.87582	4.85101	5.89695	4.54395	4.93937	4.3838	5.53874	5.19255	5.93802	5.57439	4.93284	5.88774	3.6538	4.57817	6.11796	5.13672	8.02943	0.00026073	0.000805365	5.36461	0.897744
Chromatin Pathway (Octamer Sliding)	4.04504	4.82023	4.14684	4.73083	3.41364	5.27874	4.16758	3.67358	3.7285	5.09856	4.28199	4.74666	4.40659	4.69005	4.6594	3.38233	3.93038	4.97296	3.92641	6.4202	0.00026073	0.000805365	4.42602	0.72198
Chromatin Pathway (Octamer Transfer)	5.54616	5.8348	4.84004	5.87582	4.85101	5.89695	4.54395	4.93937	4.3838	5.53874	5.19255	5.93802	5.57439	4.93284	5.88774	3.6538	4.57817	6.11796	5.13672	8.02943	0.00026073	0.000805365	5.36461	0.897744
Circadian Main Pathway	-3.63324	-2.90758	-2.56303	-4.98647	-3.64599	-3.50434	-2.72272	-2.75574	-2.99044	-2.73698	-2.75341	-3.18607	-2.84305	-2.29085	-2.94271	-3.30307	-4.28648	-3.63727	-3.06677	-5.18203	0.00026073	0.000805365	-3.29691	0.767972
CREB Main Pathway	-19.891	-23.247	-19.2312	-6.10978	-13.1644	-16.9074	-21.3066	-20.6001	-18.3135	-13.5436	-21.84	-18.7362	-26.1121	-9.49585	-18.9425	2.80582	-34.6882	7.1955	-25.5163	-16.6063	0.00191078	0.00308835	-16.7125	9.63002
CREB Pathway (Gene Expression Pathway)	-0.0300096	0.65283	1.61928	3.56003	-0.184583	-1.1748	1.52078	1.91888	0.171232	-0.829473	2.19097	0.207967	-0.507564	0.7719	0.592456	-0.242062	1.33357	3.91745	0.823462	0.311196	0.180611	0.200839	0.831176	1.33847
Cytokine Main Pathway	-8.43019	-8.43016	-8.26574	-8.43016	-8.43016	-8.43016	-8.43016	-8.44051	-8.43016	-8.43019	-8.29386	-8.33883	-8.48938	-7.62258	-7.59669	-7.00257	-8.52378	-7.44797	-8.00516	-8.52378	0.00026073	0.000805365	-8.19961	0.431779
DDR pathway Apoptosis	14.0383	15.0288	13.9693	14.0894	14.0272	12.6344	13.6181	17.0633	15.4041	16.736	14.3464	14.4189	16.1171	13.8	15.7511	12.8427	15.2533	12.9932	15.128	15.0228	0.00026073	0.000805365	14.6141	1.22485
DDR Main pathway	5.14152	6.06881	5.53152	5.71678	5.4062	5.44956	4.75485	6.53034	6.1592	6.31327	6.09676	5.80931	5.95045	5.12024	6.29015	4.00746	5.40943	5.28389	6.58609	6.05521	0.00026073	0.000805365	5.68405	0.638269
DNA Repair Mechanisms Pathway	38.9857	36.4318	34.0049	36.9398	39.1859	25.3283	28.7219	34.1457	40.1634	38.1218	32.6804	31.5747	42.2543	31.138	36.3403	31.9622	38.0182	32.8659	38.1513	43.9953	0.00026073	0.000805365	35.5505	4.61366
EGFR Main Pathway	-10.9608	-16.2354	-11.4842	-4.56103	-15.4746	-10.6118	-20.7327	-14.7841	-16.4921	-13.683	-10.8368	-14.409	-21.9382	-11.259	-13.9962	-9.99385	-11.9641	-0.672655	-9.95196	-14.1758	0.000522575	0.00119079	-12.7109	4.79726
ErbB Family Main Pathway	16.8378	21.1685	19.8276	24.1889	15.9815	18.9246	15.0405	16.0612	15.409	20.5993	19.6691	19.234	10.4835	17.0258	19.7453	14.0833	21.4506	14.0806	20.5095	16.1458	0.00026073	0.000805365	17.8233	3.24824
ErbB Family Pathway (Anti-Apoptosis)	5.04564	4.64756	4.46314	5.29519	4.20131	5.23461	4.73124	4.90625	3.51324	5.41942	4.65016	5.14517	3.84816	4.28772	5.37404	4.38394	4.67638	5.00971	4.32167	4.96521	0.00026073	0.000805365	4.70599	0.512798
ERK Signaling Main Pathway	-80.9786	-107.712	-85.2106	-66.7787	-50.1411	-68.9599	-93.3441	-80.1999	-80.8143	-57.8214	-91.3964	-78.9126	-93.0975	-59.1906	-83.1437	-13.3789	-120.871	19.6107	-112.746	-51.5816	0.00125763	0.00225562	-72.8334	32.6741
Erythropoeitin Main Pathway	0.54908	8.99448	6.36784	12.0325	2.13148	10.5208	2.15177	6.83439	3.24124	1.1469	10.456	7.42709	-1.17409	2.8951	8.69746	-2.64533	1.05678	6.47933	7.04613	9.38311	0.0385298	0.0486876	5.1796	4.26762
Estrogen Main Pathway	-26.2013	-26.4553	-19.6568	0.589215	-8.80295	-10.6984	-17.8778	-22.8647	-18.5567	-12.7395	-21.1614	-19.9236	-22.6615	-11.3334	-20.5228	2.56762	-29.6813	16.5187	-26.8137	-8.95128	0.00741175	0.0105126	-15.2614	11.5244
Fas Signaling Pathway (Negative)	4.19449	8.67719	8.74793	5.7561	1.93888	4.25284	6.37812	9.22724	6.9976	7.23013	7.58073	8.30267	6.82548	6.67768	8.51557	4.65367	5.9441	6.11128	7.42147	1.63825	0.000415925	0.00103238	6.35357	2.13113
Fas Signaling Pathway (Positive)	-8.19144	-6.81462	-7.25694	-7.81543	-8.20376	-7.98448	-8.21686	-5.50313	-8.18262	-7.87939	-5.54472	-7.2505	-7.77995	-8.03731	-7.85312	-5.63017	-5.11549	-4.65828	-6.92933	-9.03223	0.00026073	0.000805365	-7.19399	1.24357
FLT3 Main Pathway	-13.2602	-9.44178	-9.84523	-6.7505	-10.7065	-8.88344	-14.0199	-12.4018	-11.424	-11.0649	-9.3321	-12.0103	-13.3434	-10.6087	-9.61685	-12.4264	-9.63213	-8.17898	-6.71332	-8.3962	0.00026073	0.000805365	-10.4028	2.10276
G-protein Pathway (Ras family GTPases)	0.842636	2.22123	3.14907	2.31157	1.01405	2.47152	2.16406	2.9748	2.53456	2.06258	2.57186	1.84711	2.67639	1.12635	1.66776	0.471316	1.22145	0.87573	1.77583	5.16876	0.00887332	0.0122726	2.05743	1.05584
Glucocorticoid Receptor Main Pathway	-28.1761	-19.7517	-21.124	-18.7898	-24.4796	-14.678	-20.5088	-25.3176	-24.1447	-21.6149	-21.1442	-18.7018	-21.4041	-18.9888	-18.8538	-16.2356	-17.4496	-9.2259	-17.2215	-18.2103	0.00026073	0.000805365	-19.801	4.10737
Glucocorticoid Receptor Pathway (Cell cycle arrest)	-1.24055	-2.48727	-1.48325	-1.5862	-0.223074	0.343192	-1.0287	-1.52886	-1.30151	-1.67209	-1.42816	-1.41013	-1.3843	-0.808773	-1.70154	-0.697706	-1.23172	0.295367	-1.24278	1.29366	0.0105871	0.0144276	-1.02622	0.865569
Glucocorticoid Receptor Pathway (Cell cycle progression)	-4.37599	-4.24759	-4.1937	-4.03406	-5.6475	-4.16839	-4.47834	-3.51128	-4.73281	-3.45836	-4.15768	-4.37195	-4.75486	-4.2007	-4.48882	-4.17707	-5.25664	-2.92532	-4.35761	-5.70791	0.00026073	0.000805365	-4.36233	0.668024
Glucocorticoid Receptor Pathway (Gene expression)	10.9929	17.0736	14.1105	14.8962	11.0981	18.2074	13.6745	10.839	12.7003	13.0136	14.5141	14.5118	14.7014	14.9057	15.4497	10.3434	18.0361	11.9936	16.5203	18.1926	0.00026073	0.000805365	14.2887	2.49292
Glucocorticoid Receptor Pathway (Inflammatory cytokines)	-29.2066	-26.9791	-25.7518	-24.8752	-26.7387	-25.5615	-24.7017	-27.3095	-26.8705	-24.8027	-25.5653	-23.1519	-25.8854	-23.9497	-23.7937	-17.42	-25.9305	-15.2312	-24.5108	-29.0027	0.00026073	0.000805365	-24.8619	3.33403
Glucocorticoid Receptor Pathway (SMAD signaling)	1.34329	1.51212	0.990285	1.80464	0.682896	0.859488	2.21072	0.947501	0.765482	-0.336716	0.992907	1.19147	1.02971	0.639479	1.03166	0.366879	1.37505	-0.184181	0.840991	1.2162	0.0125893	0.0166658	0.963994	0.59013
GPCR Main Pathway	-24.9536	-30.0069	-21.9034	-8.03287	-13.0851	-20.8019	-24.0333	-25.0499	-24.9651	-13.4723	-24.6905	-26.3763	-28.3976	-15.011	-26.0951	-2.18327	-41.9655	11.1068	-28.7398	-17.5969	0.00191078	0.00308835	-20.3127	11.4063
GPCR Pathway (Gene expression)	-9.17552	-6.6756	-8.21483	-6.50203	-7.31724	-8.05738	-10.1383	-9.31857	-10.1078	-10.6724	-5.95078	-7.75011	-11.858	-10.249	-9.67488	-11.2461	-8.91512	-3.15325	-5.79711	-7.69265	0.000329885	0.000908001	-8.42333	2.14019
Growth Hormone Main Pathway	-1.52308	1.38365	-0.230167	1.16291	0.488796	-0.289033	-5.75585	-3.50998	-1.65004	0.753283	0.586561	-3.14807	-3.98868	-0.711983	-2.15858	-0.21762	-5.04078	-1.68214	1.69147	0.132413	0.144127	0.165567	-1.18535	2.16548
Growth Hormone Pathway (Cell survival)	2.71412	1.90319	2.28376	3.2576	2.26337	1.74912	1.97412	1.73601	1.99011	2.75513	2.12291	1.51037	2.03859	2.52839	2.64805	2.7846	2.33589	2.99148	2.1984	2.11284	0.00191078	0.00308835	2.2949	0.455036
Growth Hormone Pathway (Gene expression)	-9.98655	-7.34539	-9.45917	-7.82677	-7.36338	-4.79292	-9.0513	-9.23291	-10.1135	-7.02051	-5.57387	-8.77532	-10.1377	-7.12407	-10.217	-6.99273	-11.3243	-7.99883	-5.01339	-7.76152	0.00026073	0.000805365	-8.15556	1.81476
Growth Hormone Pathway (Glucose uptake)	-1.52308	1.38365	-0.230167	1.16291	0.488796	-0.289033	-5.75585	-3.50998	-1.65004	0.753283	0.586561	-3.14807	-3.98868	-0.711983	-2.15858	-0.21762	-5.04078	-1.68214	1.69147	0.132413	0.144127	0.165567	-1.18535	2.16548
Growth Hormone Pathway (Protein synthesis)	1.79298	0.997996	1.21107	2.0464	1.53414	1.74912	1.05299	0.825285	1.0912	1.60598	1.30667	0.589238	1.11763	1.71215	1.63026	1.81352	1.10678	1.87324	1.27726	1.61495	0.00125763	0.00225562	1.39744	0.393115
GSK3 Main Pathway	-14.5316	-26.9835	-20.521	-0.0221649	1.92426	-15.7073	-20.053	-20.5602	-12.2546	0.758266	-23.2115	-21.9358	-8.82372	-7.32927	-15.8982	19.3322	-34.9122	25.3817	-33.2068	-0.651249	0.0446097	0.0558626	-11.4603	15.7344
GSK3 Pathway (Degradation)	5.74302	-1.42269	-3.68615	1.10174	6.02599	-1.82184	-0.394729	-0.596347	3.38949	2.66269	-4.53338	-3.82034	5.90695	0.0694201	-0.904564	4.80356	-2.42575	4.48028	1.68713	8.09423	0.855132	0.870794	1.21794	3.74951
GSK3 Pathway (Gene expression)	2.14045	2.67445	1.72702	2.03823	-0.0588562	1.14794	1.05662	1.05806	0.99911	0.655687	3.69612	3.06839	1.23519	1.18124	3.32388	-1.20898	1.12432	0.853261	0.0583195	1.61598	0.00234308	0.00363897	1.41932	1.18502
GSK3 Pathway (Translation)	0.18677	1.501	2.48771	1.40205	0.242453	2.84246	1.00149	1.7637	0.474539	1.22611	1.75594	1.53826	1.34619	1.24422	1.75607	2.11568	3.09953	1.97358	1.53102	1.50121	0.00191078	0.00308835	1.5495	0.756496
Hedgehog Main Pathway	3.15757	4.01399	4.46298	7.39227	5.95925	5.27086	3.23964	5.3109	5.82463	5.98667	4.51167	4.41451	7.48404	4.37363	5.28389	4.89083	4.15449	4.77675	4.6339	8.43055	0.00511864	0.00748938	5.17865	1.36664
Hedgehog Pathway (Repression of Hh, BMP)	9.40125	8.81795	10.1088	10.8865	8.35544	9.44644	10.5137	10.3113	9.10271	9.03624	9.36003	8.29292	10.3296	8.93422	9.45507	9.83359	12.3211	8.79818	10.6571	9.8344	0.00026073	0.000805365	9.68983	0.971141
Hedgehog Pathway (Activation of BMP, Ptc, WNT)	0.436645	0	0	0.760951	0.428872	0	0.639883	0.731135	0	0.600596	0.421919	0	0.861217	0.438251	0.685968	0.436645	0.712701	0.415689	0.454485	0.502498	0.0061699	0.00888721	0.426373	0.28426
HGF Main Pathway	-7.3415	-7.52203	-7.08053	-2.55452	-7.41259	-3.1687	-9.96817	-6.65075	-7.53633	-6.39442	-7.93248	-8.03771	-7.81274	-8.49145	-7.90047	-4.17171	-4.23015	-1.46599	-2.89911	-4.47367	0.00511864	0.00748938	-6.15225	2.35482
HGF Pathway (Anoikis)	2.63808	2.95285	2.05483	3.81284	2.68561	2.61369	-0.268712	1.61159	2.30094	2.38453	2.85073	0.966216	0.761954	2.14999	1.63752	4.20877	1.22767	2.83088	4.62776	2.11834	0.003487	0.00523993	2.3083	1.1619
HGF Pathway (Cell adhesion, cell mirgation)	-5.03198	-6.49058	-4.48338	-5.08081	-4.28023	-2.66087	-5.26962	-3.801	-4.59937	-4.31904	-4.98193	-5.6247	-4.47537	-4.93823	-4.71885	-1.94454	-5.97787	-0.720168	-5.24654	-2.44906	0.0028633	0.00434971	-4.35471	1.41827
HGF Pathway (Cell cycle progression)	1.31723	0.983973	0.712319	1.66742	1.14179	0.947299	0.687444	0.920051	0.873499	1.08015	1.217	0.726448	0.692613	0.446478	0.788456	1.4087	1.47	1.16739	1.14652	0.892863	0.0125893	0.0166658	1.01438	0.307007
HGF Pathway (Cell polarity, cell motility)	-0.523322	-0.523322	-0.523322	0.0400238	-0.523322	-0.523322	-0.104063	-0.523322	-0.523322	-0.523322	-0.523322	-0.0787818	-0.098173	-0.523322	-0.517134	-0.523322	-0.523322	0.0857588	-0.518746	-0.108764	0.00234308	0.00363897	-0.378987	0.229158
HGF Pathway (Cell scattering)	0.581889	1.45073	0.695212	1.29065	1.62924	1.43346	-0.943772	0.808552	1.46697	0.657967	1.3866	0.0398535	0.737134	0.521064	0.962909	1.92676	0.0312557	1.40371	3.98357	2.00824	0.0284597	0.0364599	1.1036	0.982055
HGF Pathway (Cell survival)	0.581889	1.45073	0.695212	1.29065	1.62924	1.43346	-0.943772	0.808552	1.46697	0.657967	1.3866	0.0398535	0.737134	0.521064	0.962909	1.92676	0.0312557	1.40371	3.98357	2.00824	0.0284597	0.0364599	1.1036	0.982055
HGF Pathway (IP3 pathway)	2.01474	3.80919	3.10528	3.23758	3.457	2.86302	1.41916	2.84801	3.46273	2.3131	3.84399	2.14859	3.08478	2.66731	2.98539	3.87214	2.62713	2.32349	5.78859	2.69293	0.00511864	0.00748938	3.02821	0.914677
HGF Pathway (PKC pathway)	1.0493	1.89769	1.61844	0.642076	0.631436	1.53789	0.599317	0.930474	1.56817	1.06166	0.897468	1.10281	1.45373	1.30685	0.860458	0.534961	0.943613	-0.459196	2.435	0.416871	0.00155286	0.00261633	1.05145	0.618641
HIF1-Alpha Main Pathway	-2.68628	-4.02909	-5.22487	0.753674	-2.71909	-2.03947	-0.478205	-2.89983	-4.99737	-4.43811	-2.95126	-1.89805	-3.19633	-4.26797	-2.91001	-4.06253	-2.40399	0.00708333	-2.04316	-2.68378	0.0385298	0.0486876	-2.75843	1.57066
HIF1Alpha Pathway (Gene expression)	-0.623135	0.398812	-0.368069	0.560076	-0.659351	-1.08283	0.881143	0.596599	-1.23982	-0.364368	0.69541	-0.0815281	1.7356	-0.710149	0.828568	-0.853065	0.511149	0.475568	-0.201315	-0.809025	0.670103	0.689958	-0.0154867	0.794879
HIF1Alpha Pathway (HIF1alpha degradation)	-2.9734	-2.41428	-2.61244	-1.02227	-2.88094	-1.44007	-0.819016	-1.30632	-2.61381	-2.15068	-1.74696	-1.22618	-2.76718	-2.53278	-2.01753	-3.15633	-1.57418	-2.31981	-1.91879	-2.24637	0.00741175	0.0105126	-2.08697	0.683928
HIF1Alpha Pathway (NOS pathway)	-0.171129	0.398812	-0.368069	0.560076	0.0933925	-1.08283	0.881143	1.08763	-0.69187	0.0476214	0.69541	0.335538	2.2733	-0.262723	0.828568	-0.353039	0.511149	0.920964	0.229934	-0.390043	0.161593	0.181873	0.277192	0.749773
HIF1Alpha Pathway (p53 Hypoxia pathway)	-2.26713	-2.23096	-2.66619	-1.45279	-2.12133	-1.92485	-0.819937	-1.18438	-2.46435	-1.96928	-1.68436	-1.02974	-2.60154	-2.52627	-2.03304	-3.12042	-1.65197	-2.88672	-1.67959	-2.94599	0.00155286	0.00261633	-2.06304	0.645813
HIF1Alpha Pathway (Pyruvate)	-0.623135	0.398812	-0.368069	0.560076	-0.659351	-1.08283	0.881143	0.596599	-1.23982	-0.364368	0.69541	-0.0815281	1.7356	-0.710149	0.828568	-0.853065	0.511149	0.475568	-0.201315	-0.809025	0.670103	0.689958	-0.0154867	0.794879
HIF1Alpha Pathway (VEGF pathway)	-3.60378	-3.94073	-4.14633	-2.15865	-3.38176	-4.88252	-2.6439	-3.76977	-4.84254	-4.56932	-3.4029	-3.15303	-2.60175	-4.03903	-2.49929	-3.54565	-3.14481	0.00256496	-3.77212	-3.05057	0.000816342	0.00157599	-3.35729	1.09045
Hypoxia pathway EMT 1	-7.59049	-9.46943	-7.90555	-8.49953	-6.09077	-6.92582	-9.67812	-7.94832	-7.95984	-8.10929	-8.14432	-8.07724	-8.54839	-5.38628	-7.49002	-3.27762	-10.3512	1.3343	-8.55079	-3.80818	0.000816342	0.00157599	-7.12384	2.66671
Hypoxia pathway EMT 2	-7.59049	-9.46943	-7.90555	-8.49953	-6.09077	-6.92582	-9.67812	-7.94832	-7.95984	-8.10929	-8.14432	-8.07724	-8.54839	-5.38628	-7.49002	-3.27762	-10.3512	1.3343	-8.55079	-3.80818	0.000816342	0.00157599	-7.12384	2.66671
Hypoxia pathway EMT 3	-7.59049	-9.46943	-7.90555	-8.49953	-6.09077	-6.92582	-9.67812	-7.94832	-7.95984	-8.10929	-8.14432	-8.07724	-8.54839	-5.38628	-7.49002	-3.27762	-10.3512	1.3343	-8.55079	-3.80818	0.000816342	0.00157599	-7.12384	2.66671
Hypoxia pathway EMT 4	-7.59049	-9.46943	-7.90555	-8.49953	-6.09077	-6.92582	-9.67812	-7.94832	-7.95984	-8.10929	-8.14432	-8.07724	-8.54839	-5.38628	-7.49002	-3.27762	-10.3512	1.3343	-8.55079	-3.80818	0.000816342	0.00157599	-7.12384	2.66671
IGF1R Main Pathway	-9.41127	-4.19402	-4.61921	-2.77572	-10.4379	-6.76113	-8.39191	-6.78511	-5.14101	-2.73223	-7.0481	-4.4642	-10.7908	-5.63135	-3.83292	-6.57881	-1.46977	-3.81196	-4.64096	-7.4434	0.000329885	0.000908001	-5.84809	2.57094
IGF1R Signaling Pathway (Cell survival)	-11.6645	-10.6402	-11.0007	-9.12339	-10.9666	-9.3755	-9.80777	-9.58372	-11.2677	-10.6562	-11.2117	-9.2505	-11.661	-11.1918	-9.56357	-9.99473	-9.98889	-4.67112	-11.0319	-9.0848	0.00026073	0.000805365	-10.0868	1.54019
IGF1R Signaling Pathway (Glucose uptake)	-0.273711	-1.36184	-1.59203	-0.993071	-0.950001	-0.583643	-1.73025	-1.06459	-1.16984	-0.813407	-1.40233	-1.24838	-2.34764	-1.0558	-1.15377	-0.96328	-1.84423	-0.295527	-0.966863	0.163227	0.00155286	0.00261633	-1.08235	0.574974
IGF1R Signaling Pathway (Glycogen synthesis)	0.324691	0.325841	0.924684	0.710107	0.202493	-1.56794	0.685794	0.859747	1.38362	0.651229	0.257789	-0.14549	1.04124	0.543926	0.482967	0.902081	1.00451	0.698247	0.0769463	-1.43817	0.0207443	0.0269482	0.396216	0.745656
IGF1R Signaling Pathway (IKB degradation)	-5.73042	-7.00421	-6.47356	-6.36535	-6.16509	-5.49709	-5.94598	-4.61912	-6.13973	-5.72316	-6.78239	-6.29091	-6.35585	-6.53576	-6.04828	-4.08892	-7.31933	-1.92476	-6.13969	-5.51738	0.00026073	0.000805365	-5.83335	1.18177
IGF1R Signaling Pathway (Protein synthesis)	1.38828	2.1451	3.42986	2.26549	0.657949	-0.199443	0.476727	1.50714	2.88073	2.88735	1.88536	1.76129	1.71627	1.32129	2.08882	2.18612	4.42116	1.88625	2.33118	-0.260392	0.00191078	0.00308835	1.83883	1.13563
IL-10 Main Pathway	-4.88421	-7.79463	-4.51342	-3.88517	-3.20942	-3.53063	-3.70716	-5.75605	-5.08411	-6.0851	-2.80876	-6.39706	-1.31191	-3.62588	-6.88905	-0.258802	-4.53423	2.31913	0.406268	-1.61853	0.00511864	0.00748938	-3.65844	2.5633
IL-10 Pathway (Gene expression)	-5.34531	-5.80024	-3.86192	-4.73132	-3.33628	-6.19118	-4.30379	-3.83481	-4.46469	-4.07677	-3.92369	-5.51447	-2.78441	-3.65633	-4.04998	-1.88723	-4.14598	-1.13306	-3.43868	-4.05145	0.000329885	0.000908001	-4.02658	1.21598
IL-10 Pathway (Stability determination)	0	0	0	0	0	0	0	0	0	0	0	0	0	0	0	0	0	0	0	0	0.223543	0.245632	0	0
IL-10 Pathway (Translational modulation)	-0.476775	-0.159152	0.551567	0.224293	-0.414469	-0.0678639	0.798764	-0.771914	-0.352956	-0.247859	0.254722	0.892865	-0.487756	-0.260084	-0.243294	-0.393026	0.299775	-0.44354	0.811878	-0.47404	0.428854	0.456787	-0.0479432	0.49785
IL-2 Main Pathway	6.9166	6.15562	7.56607	10.3827	1.97493	9.11291	2.32578	5.27541	5.967	7.38434	6.32066	4.19457	1.19119	4.20477	3.68266	6.86101	3.63976	9.28326	10.5026	7.46869	0.000329885	0.000908001	6.02053	2.70431
IL-2 Pathway (Actin reorganization)	1.97642	0.110626	-0.193351	0.626855	-0.117406	0.741461	1.23968	1.77225	0.353496	-0.161239	1.63365	1.04516	-1.15434	1.32238	0.207338	0.563267	0.864125	1.05953	0.997179	-1.59351	0.330191	0.357172	0.564678	0.916783
IL-2 Pathway (Apoptosis)	4.08386	4.1391	3.76684	4.71528	4.62814	4.84052	2.56038	2.86628	4.89338	3.94797	5.05622	4.28751	4.26165	4.99547	4.67182	6.22311	2.7986	5.06911	4.91317	4.63612	0.00026073	0.000805365	4.36773	0.877309
IL-2 Pathway (Apoptosis inhibition)	-1.96619	-2.37917	-0.996384	-2.27341	-1.52438	-1.47243	-3.80236	-1.95876	-1.8175	-2.42388	0.409691	-2.00064	-2.22439	-0.496194	-1.6102	1.04594	-3.58399	0.823666	-0.925467	-2.0455	0.0149197	0.0195645	-1.56108	1.26758
IL-2 Pathway (Protein synthesis)	-0.29817	-2.26513	-1.77741	-1.04173	-2.17683	-1.12806	-0.666614	0.0244827	-1.9503	-1.72588	-0.927329	-1.30323	-2.41027	-0.780436	-1.74532	-0.976634	-0.746131	-0.467837	-1.32602	-3.47533	0.0125893	0.0166658	-1.35821	0.839689
IL-6 Main Pathway	-27.9591	-27.5329	-18.8442	-17.9141	-21.6596	-15.0879	-25.5369	-20.2854	-21.1921	-17.9371	-20.3403	-20.2432	-24.5356	-17.134	-22.1731	2.38575	-20.3545	-2.42488	-19.951	-28.3235	0.000816342	0.00157599	-19.3522	7.58732
ILK Main Pathway	-85.1064	-128.533	-98.9009	-76.0814	-56.4532	-76.1236	-93.2231	-90.177	-94.2174	-60.6246	-105.456	-92.1035	-81.4536	-64.7051	-83.0608	-10.4016	-122.467	20.794	-106.103	-47.1058	0.00125763	0.00225562	-77.5752	35.2973
ILK Pathway (Apoptosis)	-57.8956	-76.6702	-64.1528	-67.9053	-43.5872	-56.7545	-69.659	-62.1329	-60.6934	-47.0556	-69.6763	-58.3555	-59.8062	-47.8925	-53.8274	-19.9942	-79.7772	1.19202	-73.3269	-32.2101	0.000654286	0.00137796	-55.009	19.704
ILK Pathway (Cell adhesion, cell motility, opsonization)	-59.6507	-77.3825	-66.7233	-69.3624	-45.3028	-59.0359	-70.7496	-64.4717	-61.0331	-48.8468	-72.7973	-55.9214	-60.6532	-49.6959	-55.7038	-22.5606	-80.2798	-2.38497	-77.2796	-34.6404	0.000522575	0.00119079	-56.7238	19.301
ILK Pathway (Cell cycle proliferation)	-54.7679	-70.0999	-59.0391	-63.2807	-39.4163	-51.7867	-64.531	-57.9069	-55.928	-43.2147	-64.1985	-52.5827	-55.6191	-43.6835	-49.3695	-17.3755	-74.0177	0.600662	-69.5077	-28.4508	0.000522575	0.00119079	-50.7088	18.4555
ILK Pathway (Cell migration, retraction)	-54.6474	-70.9615	-59.7812	-63.9236	-41.1554	-53.7889	-64.2126	-58.7833	-55.92	-43.2444	-66.361	-52.7886	-57.1161	-44.703	-50.5519	-20.095	-73.7028	-1.0342	-71.8739	-31.1639	0.000522575	0.00119079	-51.7904	18.0355
ILK Pathway (Cell motility)	-59.496	-80.3072	-63.6893	-63.3303	-45.3005	-55.3469	-68.8272	-62.4231	-61.5316	-45.3537	-65.741	-57.7462	-60.1832	-46.4387	-50.8833	-15.8461	-79.4361	4.79201	-72.2359	-30.4959	0.000816342	0.00157599	-53.991	20.6528
ILK Pathway (Cytoskeletal reorganization)	-63.338	-84.5493	-66.5011	-66.5774	-48.0964	-55.6675	-69.9978	-66.1294	-65.6876	-51.0253	-72.6358	-58.2864	-61.548	-50.8189	-57.2078	-20.2123	-80.6534	1.09626	-76.6308	-35.7629	0.000654286	0.00137796	-57.5115	20.3261
ILK Pathway (G2-phase arrest)	-54.7679	-70.0999	-59.0391	-63.2807	-39.4163	-51.7867	-64.531	-57.9069	-55.928	-43.2147	-64.1985	-52.5827	-55.6191	-43.6835	-49.3695	-17.3755	-74.0177	0.600662	-69.5077	-28.4508	0.000522575	0.00119079	-50.7088	18.4555
ILK Pathway (Induced cell proliferation)	1.42247	1.2066	2.48978	5.1529	2.56524	3.96943	4.36705	5.12198	2.03358	1.49446	3.05194	2.41587	5.01997	2.44884	3.01562	2.26157	4.44168	6.67508	4.25264	4.10167	0.0149197	0.0195645	3.37542	1.48897
ILK Pathway (Regulation of intermediate filaments)	-59.6507	-77.3825	-66.7233	-69.3624	-45.3028	-59.0359	-70.7496	-64.4717	-61.0331	-48.8468	-72.7973	-55.9214	-60.6532	-49.6959	-55.7038	-22.5606	-80.2798	-2.38497	-77.2796	-34.6404	0.000522575	0.00119079	-56.7238	19.301
ILK Pathway (Regulation of junction assembly of desmosomes)	-58.0837	-75.8781	-65.4861	-67.8983	-43.3889	-57.2812	-69.1096	-62.5401	-59.3178	-47.3564	-71.3451	-54.1951	-58.8618	-47.993	-54.5057	-20.1297	-78.829	-0.41408	-75.4547	-33.2034	0.000522575	0.00119079	-55.0636	19.4444
ILK Pathway (Wound healing)	-59.6507	-78.8988	-67.7749	-69.3624	-45.3028	-59.922	-71.8917	-65.4181	-61.9737	-49.4963	-73.8356	-56.732	-60.6532	-50.314	-56.1505	-22.5606	-80.2798	-1.89873	-77.2796	-34.6404	0.000522575	0.00119079	-57.2018	19.5897
Integrin SIgnaling Main Pathway	-35.6036	-55.0047	-41.7726	-31.7287	-22.4841	-31.4812	-48.924	-39.978	-42.9689	-24.14	-42.0202	-32.5598	-46.7254	-24.9816	-33.1805	-4.17757	-52.2075	29.1123	-48.172	-9.95001	0.00234308	0.00363897	-31.9474	19.593
Integrin SIgnaling Pathway (Cell survival)	-4.51034	-5.15111	-2.87623	0.087105	-4.30397	1.02832	-5.18943	-2.96366	-5.40399	-2.17791	-0.252009	-3.94483	-8.91425	-3.04444	-5.03607	-0.451409	-3.92659	4.09376	0.529004	-0.166039	0.273322	0.299147	-2.6287	2.97892
Integrin SIgnaling Pathway (Cytoskeleton contraction integrin modulation cell invasion and migration)	2.61006	5.38496	6.06843	5.72424	1.98437	7.40784	5.87009	5.31127	2.47233	7.2465	6.68735	6.23639	3.93473	6.04061	4.84116	5.51378	9.03874	4.17091	8.75212	2.15806	0.00026073	0.000805365	5.3727	2.0257
Integrin SIgnaling Pathway (Focal adhesion and stress fibers)	0.397788	2.79617	0.667071	1.94328	-0.203587	1.33033	1.66884	2.44817	1.55234	2.70866	3.04463	2.93347	2.37884	1.4263	2.11691	1.41779	2.83173	1.84638	2.52912	1.61675	0.00887332	0.0122726	1.87255	0.885661
Integrin SIgnaling Pathway (Translocation to the nucleus)	2.99115	2.4874	2.32637	2.95694	3.71114	1.88185	0.437721	1.63503	2.46602	1.69334	2.57243	1.97001	1.27719	1.06573	1.6186	1.12514	1.37041	3.53462	2.37352	2.99962	0.000329885	0.000908001	2.12471	0.867033
Interactions Report	-10.1372	-11.7918	-10.5334	-11.1893	-9.21431	-9.9268	-13.0034	-10.8193	-10.6418	-10.7529	-10.3488	-10.5376	-11.4034	-8.25063	-9.85477	-6.10774	-12.911	-1.29995	-11.5497	-7.3334	0.000415925	0.00103238	-9.88036	2.61799
Interferon Main Pathway	-8.29198	-8.25771	-8.63745	-7.95248	-8.03497	-10.8158	-5.86279	-6.58307	-7.88269	-4.68807	-5.54638	-6.24036	-6.06092	-6.87441	-8.11484	-7.3315	-7.70882	-5.31805	-5.78273	-9.01461	0.00155286	0.00261633	-7.24998	1.49779
Interferon Pathway (Gene expression)	-2.15376	-2.05214	-1.32223	-1.94174	-1.90209	-1.67402	-1.51653	-1.72856	-1.10988	-1.70382	-1.74759	-1.69443	-0.989616	-1.49583	-1.81113	-1.71452	-1.40165	-1.58847	-0.920728	-1.28954	0.000522575	0.00119079	-1.58791	0.335795
Interferon Pathway (Transcription)	-4.50532	-3.63048	-3.89061	-4.3091	-3.67753	-3.84523	-3.39919	-3.63166	-3.96561	-3.57243	-3.94858	-3.30422	-4.37283	-3.84893	-3.75902	-3.69549	-3.71835	-2.58232	-4.12924	-3.99392	0.00026073	0.000805365	-3.789	0.418193
Interferon Pathway (Translation)	1.03825	0.65815	0.553589	0.758948	0.331162	0.624425	0.364434	0.535064	0.497567	1.01226	0.676226	1.18575	-0.301885	0.687389	0.717324	0.734281	0.808109	0.33289	0.362022	0.367038	0.000654286	0.00137796	0.597149	0.32143
IP3 Main Pathway	-2.54917	-5.09896	-3.93283	-2.28357	-5.91701	-6.4416	-3.36754	-3.77158	-5.45495	-4.35682	-2.91325	-4.16975	-10.3665	1.24963	-3.30026	-2.02486	-10.4796	-1.3188	-8.52665	-0.497093	0.00511864	0.00748938	-4.27606	3.01486
IP3 Pathway (Gene expression)	-5.22605	-4.74428	-5.10361	-3.81721	-4.7436	-6.47485	-4.04309	-4.0038	-5.83912	-5.00136	-4.91109	-4.91342	-3.93691	-4.53896	-3.55928	-4.16779	-4.00409	-1.50545	-5.0943	-3.78534	0.00026073	0.000805365	-4.47068	1.01541
JAK mStat Main Pathway	-10.3766	-10.6676	-7.65141	-4.8941	-10.0893	-7.89259	-10.4407	-8.01277	-10.8906	-10.8393	-10.0842	-11.0284	-8.78234	-10.4907	-9.39274	-7.82594	-3.27867	-1.23669	-6.01629	-9.03218	0.000415925	0.00103238	-8.44616	2.72066
JAK mStat Pathway (Akt pathway)	-0.197133	-5.84669	-2.11022	2.23637	6.34138	0.59481	-1.32573	-2.57564	0.758713	4.66076	-3.75116	-4.51278	0.650577	2.5365	-0.465031	6.58239	-11.3835	3.21706	-5.13122	4.89644	0.760907	0.777691	-0.241205	4.52389
JAK mStat Pathway (JAK degradation)	-13.585	-7.89559	-6.16721	-9.46287	-15.6155	-5.11751	-8.35688	-8.1503	-11.7985	-13.4447	-4.63281	-5.98465	-14.4621	-9.6874	-8.62403	-15.3426	-6.56472	-14.163	-9.75108	-17.5461	0.00026073	0.000805365	-10.3176	3.89567
JNK Main Pathway	-46.3618	-49.9165	-42.577	-28.971	-31.6219	-39.9977	-43.1207	-46.8474	-47.4017	-33.4717	-48.609	-44.102	-40.8497	-33.838	-42.5499	-22.2161	-55.6968	-3.64627	-48.6089	-35.1878	0.000415925	0.00103238	-39.2796	11.6948
JNK Pathway (Apoptosis, Inflammation, Tumorigenesis, Cell Migration)	-1.78876	-1.90834	-2.07105	-0.726277	0.798952	-2.97391	-0.90066	-1.94996	-3.72187	-1.63868	-1.83866	-3.22276	-1.55558	-2.63701	-2.31758	-3.01753	-2.64565	0.904462	-1.09792	0.225779	0.113579	0.132113	-1.70415	1.27528
JNK Pathway (Insulin signaling)	0.828644	4.0187	1.38704	0.0194473	-0.035519	-1.98056	0.482635	0.0353956	0.774735	1.36004	1.64988	2.40341	-3.17147	0.894859	2.49066	-1.79666	3.82944	-0.862852	-0.256264	-2.08117	0.670103	0.689958	0.49952	1.9053
MAPK Family Main Pathway	-38.6971	-36.6551	-36.8449	-27.0722	-41.1223	-37.4969	-37.8238	-37.5467	-38.5261	-29.0693	-34.3685	-34.7284	-44.7747	-30.3493	-38.1028	-24.5771	-44.0168	-19.3413	-35.3035	-44.187	0.00026073	0.000805365	-35.5302	6.60831
MAPK Family Pathway (Chromatin Remodeling)	-3.08484	-3.59968	-3.61326	-2.20554	-2.21094	-2.96584	-1.96199	-3.53372	-4.71769	-1.37388	-2.12416	-3.19155	-3.94035	-3.26122	-4.41214	-2.75781	-3.65223	-2.47037	-2.66212	-2.10968	0.000329885	0.000908001	-2.99245	0.869832
MAPK Family Pathway (Cytoskeleton)	-0.585984	-0.145467	0.0282876	0.303722	-0.134042	-0.484524	-0.0315524	-0.419489	-0.728991	-0.0738424	0.00751795	0.200519	-1.50426	-0.0577803	-0.516614	-0.808295	0.721142	-0.571029	0.477534	-0.977572	0.394207	0.424766	-0.265036	0.526944
MAPK Family Pathway (Gene Expression)	-10.0084	-9.02512	-8.85302	-7.42291	-9.14051	-10.2933	-9.17141	-8.64385	-9.47982	-10.2712	-9.00604	-9.01235	-9.90389	-10.9796	-9.04707	-8.09066	-8.11017	-5.16601	-7.51289	-9.4267	0.00026073	0.000805365	-8.92825	1.26841
MAPK Family Pathway (IKBs Degradation)	-4.29757	-4.64576	-4.0635	-4.41842	-4.33733	-4.06753	-3.58305	-2.57966	-4.14396	-4.06803	-4.325	-4.18217	-4.00821	-4.38952	-4.0258	-2.14354	-4.72345	-1.00498	-4.33467	-4.83269	0.00026073	0.000805365	-3.90874	0.942829
MAPK Family Pathway (Translation)	1.11118	1.11356	0.940662	1.4182	1.07748	1.17621	1.39514	1.02574	1.0254	1.17833	1.10436	1.12921	0.788819	1.08962	0.836882	0.779609	1.02865	0.684835	0.942386	1.12281	0.00026073	0.000805365	1.04845	0.185949
MAPK Signaling Main Pathway	-89.6555	-108.987	-93.4017	-72.668	-59.3727	-74.3901	-98.1002	-89.43	-87.9402	-65.997	-98.8546	-85.5862	-92.6234	-66.2146	-83.6863	-29.2025	-121.577	3.56663	-109.318	-55.4037	0.000654286	0.00137796	-78.9421	28.8222
MAPK Signaling Pathway (Cell Survival, Inflammation, Apoptosis, Osmoregulation)	3.20478	4.12295	4.9243	7.37572	3.16478	4.89026	6.05519	5.36893	3.28821	7.27841	4.22453	4.23969	4.06781	6.78086	4.1792	7.70529	3.88605	7.76004	4.04947	3.43773	0.00026073	0.000805365	5.00021	1.58626
MAPK Signaling Pathway (Gene Expression)	-7.35464	-1.77395	-6.3071	-3.04882	-4.95464	0.641523	-4.59446	-4.87597	-7.02511	-4.54666	1.05814	-3.78245	-7.62161	-2.63893	-3.6717	-9.08065	-4.91665	-3.15031	-3.34555	0.159971	0.0446097	0.0558626	-4.04148	2.72653
DDR pathway (MMR)	12.7172	12.765	13.0791	13.031	10.5825	10.1738	9.86088	13.0785	12.2358	11.216	11.9776	12.1961	12.1608	10.3619	11.7025	9.09016	13.6861	9.83165	13.6782	9.94684	0.00026073	0.000805365	11.6686	1.42836
Mismatch Repair Main Pathway	26.4153	25.6733	27.8243	26.5473	23.3173	18.7286	21.9873	27.3433	26.0322	25.8338	25.6637	24.9688	27.8147	21.963	23.9033	20.7012	28.5557	21.0014	27.1099	21.2803	0.00026073	0.000805365	24.6332	2.83601
Mitochondrial Apopotosis Main Pathway	13.9074	27.6784	21.6166	10.6674	12.9508	18.8395	26.9714	23.1475	19.1217	9.73638	24.8825	26.4082	23.0879	14.5459	20.888	2.1362	29.5219	-9.70199	27.0435	11.6338	0.00155286	0.00261633	17.7542	9.77951
Mitochondrial Apopotosis Pathway (Apoptosis)	-3.4634	-2.8064	-1.31496	-4.13389	-3.8118	-6.14147	-2.5433	-2.63069	-4.21347	-1.60604	-2.00009	-2.78445	-4.03788	-3.00383	-4.1942	-3.39201	-6.86229	-2.50297	-5.44043	-4.71673	0.00026073	0.000805365	-3.58001	1.44564
Mitochondrial Apopotosis Pathway (Depolarization)	0.494526	0.62238	0.595469	1.09795	0	1.37832	1.15497	1.23941	0.458806	0.926328	0.839374	1.41553	0.413486	0.677617	0.945323	0.434051	0.620668	0	1.09705	0.599595	0.0028633	0.00434971	0.750543	0.406063
Mitochondrial Apopotosis Pathway (DNA fragmentation)	-1.01885	-0.964616	-1.62611	-0.808869	-0.915667	-0.524639	-0.988785	-0.886191	-1.0804	-1.80157	-0.858436	-0.780729	-1.75733	-0.644456	-0.518148	-0.250381	-0.993253	-0.352845	-1.6073	-0.182686	0.0176221	0.0229997	-0.928063	0.472377
Mitochondrial Apopotosis Pathway (Gene expression)	-0.806774	-0.67892	-0.705831	-0.203346	-1.3013	0.0770244	-0.146334	-0.0618932	-0.835809	-0.374972	-0.461926	0.114233	-0.887813	-0.623682	-0.355977	-0.867248	-0.680631	-1.3013	-0.195946	-0.701705	0.0061699	0.00888721	-0.550007	0.40619
mTOR Main Pathway	-34.1	-38.7486	-28.4258	-19.9449	-27.1803	-24.6724	-29.1659	-32.6687	-34.2906	-23.9576	-33.917	-31.9775	-32.4324	-27.4491	-32.4337	-16.1695	-38.6321	-1.90132	-35.1745	-26.8138	0.000415925	0.00103238	-28.5028	8.5256
mTOR Pathway (Actin organization)	0.255812	-0.112578	0.854767	2.22307	-2.68541	1.73348	-1.4386	0.092814	0.0282352	-1.16871	-1.36526	0.386582	-1.28245	-0.365949	-1.6431	-0.541645	-0.170319	-1.6035	2.93236	-1.96317	0.300862	0.326717	-0.291678	1.44274
mTOR Pathway (Akt signaling)	2.50447	1.39041	1.16561	2.20859	1.00686	1.32886	1.32131	1.38935	1.74005	2.83672	1.19686	1.62155	1.03396	1.24677	1.22284	1.39283	1.71973	1.80603	1.63957	2.05603	0.0028633	0.00434971	1.59142	0.490741
mTOR Pathway (Scanning)	5.62813	4.76926	4.31898	4.09771	5.30433	4.31172	4.3144	4.65609	5.16761	5.30802	4.36654	3.9392	4.59783	5.38443	4.6958	4.82455	5.12773	4.63052	5.24862	3.8766	0.00026073	0.000805365	4.7284	0.511145
mTOR Pathway (Translation on)	12.9134	14.2073	11.4979	11.7429	10.7686	12.305	11.5428	10.6994	11.654	12.2487	13.3163	13.1635	10.018	12.5235	13.2916	8.97626	11.6472	10.2484	10.7178	10.7233	0.00026073	0.000805365	11.7103	1.30997
mTOR Pathway (VEGF pathway)	0.932556	0.741666	0.801061	0.432239	0.780683	0.496816	0.0410304	0.505583	0.835301	0.966285	0.819265	0.512052	0.422608	0.643008	0.609616	0.624074	0.898813	0.618572	0.357761	0.904337	0.00234308	0.00363897	0.647166	0.233921
NGF (Negative) Main Pathway	-2.99625	-1.90218	-2.96681	-1.63202	-3.41766	-2.67558	-1.10594	-1.06156	-3.45445	-1.41539	-2.28845	-0.928598	-2.28583	-2.93862	-2.87945	-3.45258	-1.03519	-2.86027	-0.692872	-3.79828	0.000816342	0.00157599	-2.2894	0.991838
NGF (Negative) Pathway (Apoptosis)	-3.45336	-2.64424	-3.90258	-2.64963	-3.85163	-3.33747	-1.92517	-1.50351	-4.09394	-1.81737	-2.89067	-2.67006	-3.04768	-3.3302	-3.5511	-3.5958	-1.85862	-3.82531	-2.04624	-4.78518	0.00026073	0.000805365	-3.03899	0.889695
NGF (Positive) Main Pathway	-8.09578	-6.74375	-5.78593	-1.6497	-8.87051	-6.15137	-6.98947	-5.53108	-7.25491	-6.42517	-7.21602	-8.15516	-6.60677	-5.01415	-5.16777	-5.79711	-2.9046	-1.68712	-0.548514	-8.73991	0.000329885	0.000908001	-5.76674	2.3803
NHEJ mechanisms of DSBs repair effect	6.84578	8.57244	7.7765	5.52391	6.90581	5.31734	6.40235	8.11856	8.25743	6.89299	7.10197	6.91508	6.33426	6.72814	7.65096	4.8872	8.04308	5.71439	7.20576	6.41667	0.00026073	0.000805365	6.88053	1.01514
Notch Main Pathway	6.52221	6.09465	6.48562	5.948	6.71942	3.54511	8.352	6.79964	5.54186	7.11833	6.36072	6.36836	7.15993	6.49886	7.08949	5.10113	7.07374	4.24481	6.76346	7.555	0.00026073	0.000805365	6.36712	1.10239
DDR Pathway (NER)	4.48739	6.69615	6.79157	7.30052	3.8876	6.46944	5.43498	8.153	6.58321	5.47519	7.68853	8.48483	8.49688	3.49028	6.23171	2.38722	9.29007	2.65134	9.7662	7.07524	0.00026073	0.000805365	6.34207	2.11568
p38 (Negative) Main Signaling Pathway	-67.4667	-77.7004	-57.4124	-44.3156	-55.7834	-53.93	-62.2128	-54.1021	-66.5575	-50.3866	-63.6677	-65.1808	-71.3072	-50.7024	-66.047	-25.4126	-83.4967	-11.3404	-78.1804	-68.9239	0.00026073	0.000805365	-58.7063	17.2222
p38 (Positive) Main Signaling Pathway	-67.4667	-77.7004	-57.4124	-44.3156	-55.7834	-53.93	-62.2128	-54.1021	-66.5575	-50.3866	-63.6677	-65.1808	-71.3072	-50.7024	-66.047	-25.4126	-83.4967	-11.3404	-78.1804	-68.9239	0.00026073	0.000805365	-58.7063	17.2222
p53 Signaling (Negative) Main Pathway	-22.1273	-19.0317	-18.0101	-19.7984	-17.0768	-15.1168	-19.2207	-15.9827	-21.4442	-17.5762	-18.2786	-20.3764	-18.7764	-17.254	-18.7255	-17.9074	-22.4877	-11.7391	-20.1729	-15.5206	0.00026073	0.000805365	-18.3312	2.54986
p53 Signaling (Negative) Pathway (p53 Degradation)	-1.55433	5.29499	8.83189	4.34189	-1.66011	6.56986	6.29941	6.1572	2.04886	2.58612	8.87757	8.35099	-1.76874	4.57353	5.84343	-0.182124	6.49909	0.805198	3.49079	-4.87784	0.0514799	0.0638902	3.52639	3.96457
PAK Main Pathway	-39.7944	-53.2081	-37.1697	-26.0329	-29.6892	-30.0338	-41.9272	-38.7817	-43.9745	-26.4039	-35.0724	-37.1949	-42.3747	-24.2881	-37.7097	3.70485	-54.4189	12.3412	-49.7574	-38.5018	0.00191078	0.00308835	-33.5144	16.5319
PAK Pathway (Actin Cytoskeleton)	-31.5878	-31.3375	-24.6641	-15.801	-24.6174	-20.8884	-26.0895	-25.9757	-27.6754	-15.0924	-21.0628	-21.6887	-29.4226	-14.9258	-21.6679	3.02784	-36.4185	2.06826	-31.4106	-29.0143	0.00155286	0.00261633	-22.2122	10.2645
PAK Pathway (Myosin Activation)	0.472083	-1.84229	-2.65499	-2.01151	-3.12126	-2.02586	-2.98009	-2.64957	-2.50701	-0.462118	1.7747	-1.73351	-3.61475	-0.260019	-1.2904	-1.54581	-2.97795	0.330695	0.976501	1.78324	0.161593	0.181873	-1.317	1.6658
PPAR Main Pathway	-16.3289	-21.4808	-16.6176	-12.8017	-10.4047	-15.1011	-17.6538	-16.4189	-15.9313	-9.69877	-16.959	-17.1534	-13.498	-12.1305	-15.8612	-0.930626	-25.654	3.38693	-18.9732	-11.8606	0.00155286	0.00261633	-14.1036	6.44482
PTEN Main Pathway	-2.47379	-4.33531	-3.47036	-5.93633	-1.70768	-2.92893	2.42532	-0.635312	-2.64091	-1.90616	-1.36406	-1.56302	2.57405	-2.76126	-4.60118	-1.73294	-4.06779	-1.63936	-5.31327	-3.12728	0.00741175	0.0105126	-2.36028	2.16602
RANK Signaling in Osteoclast Main Pathway	-4.54848	-5.20824	-0.218296	1.53586	-1.64579	-4.82556	-4.47015	-1.2647	-4.94713	0.287352	3.0763	-4.53773	-3.48122	0.328379	-0.0391864	6.27086	-1.06423	6.90787	-1.60805	-2.71847	0.300862	0.326717	-1.10853	3.54082
RANK Signaling in Osteoclast Pathway (IKBs Degradation)	-2.59504	-1.52462	-1.36706	-3.21543	-4.20022	-3.95507	-2.27226	0.915423	-3.52097	-0.893276	-2.21607	-2.84923	-3.5281	-1.78233	-1.94444	0.156462	-2.32937	-1.00498	-4.00048	-5.56115	0.00234308	0.00363897	-2.38441	1.55367
RAS Main Pathway	29.3045	32.4888	36.3211	45.4222	35.2258	35.607	29.5662	29.5562	38.2411	32.0541	30.5825	30.3117	26.8721	34.2874	30.5275	33.1437	20.752	33.6982	29.4236	36.5941	0.00026073	0.000805365	32.499	4.98748
Telomere Main Pathway	2.76046	1.11488	3.03045	1.60887	0.821869	1.13839	1.08481	3.77255	2.32691	5.65296	1.34224	0.597364	3.73483	3.23297	4.0649	3.9764	2.63757	2.7671	3.84532	-0.887215	0.00887332	0.0122726	2.43118	1.56028
RNA Polymerase II Complex Pathway	4.14147	9.91822	8.80366	10.4365	2.69576	8.38613	10.4848	6.30848	6.87721	6.90947	9.56122	8.86882	5.13748	5.79779	8.70598	2.54423	14.0538	1.55041	11.9083	5.03144	0.00026073	0.000805365	7.40606	3.2983
Cell Cycle Pathway (SCC during S-phase)	5.81908	5.86317	5.69926	4.3387	5.97947	2.4248	3.97999	7.51082	6.23548	5.60231	5.97528	5.91318	8.35528	3.92635	5.77189	4.93642	7.18749	4.62551	6.1196	4.61905	0.00026073	0.000805365	5.54416	1.34486
SMAD (Negative) Main Pathway	-13.3577	-21.9526	-15.1348	-5.33966	-9.41479	-1.67846	-9.9059	-11.3167	-11.2565	-4.49392	-14.5616	-16.7334	-4.02544	-12.0148	-8.69912	6.70567	-13.8995	6.92552	-11.7685	-2.28424	0.00887332	0.0122726	-8.71032	7.33843
SMAD (Negative) Pathway (Degradation)	2.22211	-2.89328	-4.64792	-1.30796	5.25974	-1.02057	0.173333	-0.0667843	2.68361	2.76549	-4.21385	-3.25151	7.2813	-0.192884	0.600234	4.11818	-2.67443	1.54959	0.194588	9.45351	0.951472	0.961852	0.801625	3.73479
SMAD (Positive) Main Pathway	-13.3577	-21.9526	-15.1348	-5.33966	-9.41479	-1.67846	-9.9059	-11.3167	-11.2565	-4.49392	-14.5616	-16.7334	-4.02544	-12.0148	-8.69912	6.70567	-13.8995	6.92552	-11.7685	-2.28424	0.00887332	0.0122726	-8.71032	7.33843
SMAD (Positive) Pathway (Degradation)	2.22211	-2.89328	-4.64792	-1.30796	5.25974	-1.02057	0.173333	-0.0667843	2.68361	2.76549	-4.21385	-3.25151	7.2813	-0.192884	0.600234	4.11818	-2.67443	1.54959	0.194588	9.45351	0.951472	0.961852	0.801625	3.73479
Cell Cycle Pathway (Metaphase-Anaphase)	3.08132	6.96535	6.51468	5.04135	5.18792	2.9805	6.84205	5.84541	7.37656	7.1313	5.19802	4.69174	6.56167	4.70318	6.88227	4.22227	6.4932	2.66289	4.47809	2.04528	0.0105871	0.0144276	5.24525	1.63115
Cell Cycle Pathway (Origin of S-phase)	40.5752	37.9795	39.3272	39.8466	35.0142	33.6775	35.5497	40.5513	38.0172	40.6842	38.0443	37.6014	40.3448	33.9927	37.9408	31.6529	41.0901	32.0642	39.6106	35.9298	0.00026073	0.000805365	37.4747	2.96711
STAT3 Main Pathway	-47.2008	-46.9178	-32.8864	-31.2439	-40.2831	-33.0272	-39.2505	-35.3487	-43.7524	-33.7047	-36.4603	-37.7812	-44.2548	-34.915	-38.784	-19.0435	-38.7381	-14.5249	-43.9952	-46.7272	0.00026073	0.000805365	-36.942	8.51752
TGF beta Main Pathway	-55.9568	-56.6076	-49.6615	-41.3531	-50.9466	-48.8234	-51.2957	-57.0957	-55.5514	-47.2443	-54.0915	-51.7159	-52.5606	-43.6107	-47.651	-35.1741	-57.9912	-21.7735	-55.1922	-50.7544	0.00026073	0.000805365	-49.2525	8.63312
TGF beta Pathway (Epithelial mesehchymal transition)	-6.52836	-6.93457	-6.92099	-6.66395	-5.88655	-6.23508	-7.57372	-6.648	-6.41603	-6.86545	-6.00191	-7.70935	-6.74169	-7.05189	-6.68668	-4.79606	-8.06628	-2.06171	-5.16965	-5.49637	0.00026073	0.000805365	-6.32271	1.28693
TGF beta Pathway (Post-transcriptional G1 arrest)	-6.81976	-3.81324	-4.31949	-5.06286	-6.01223	-3.804	-5.0885	-5.91821	-6.14637	-5.26371	-3.40483	-3.99797	-6.31891	-4.64953	-4.63469	-7.10554	-6.72388	2.02446	-8.05905	-3.53001	0.001015	0.00191953	-4.93241	2.09757
TGF beta Pathway (SnON degradation)	3.68951	5.01699	4.48618	5.22081	3.22098	4.45693	3.34611	4.21496	3.58335	4.15838	3.79174	2.71598	3.47045	4.44396	5.05919	4.43087	3.93022	1.69213	3.01802	4.53801	0.001015	0.00191953	3.92424	0.867323
TGF beta Pathway (Tumor suppression)	1.31362	1.7718	1.13683	2.9844	1.68731	0.733373	0.832027	0.836736	0.456024	1.03536	0.47578	-0.101666	1.203	0.82128	1.78528	0.908963	1.36207	1.15008	1.15293	2.1356	0.000816342	0.00157599	1.18404	0.669717
TGF beta Pathway (Tumorigenesis)	1.31362	1.7718	1.13683	2.9844	1.68731	0.733373	0.832027	0.836736	0.456024	1.03536	0.47578	-0.101666	1.203	0.82128	1.78528	0.908963	1.36207	1.15008	1.15293	2.1356	0.000816342	0.00157599	1.18404	0.669717
TNF (Negative) Main Pathway	-9.26757	-5.34447	-6.77363	-7.29967	-8.91573	-9.945	-6.25588	-5.1853	-7.40496	-5.65502	-6.2922	-6.18878	-6.64622	-7.29975	-6.28633	-8.61417	-6.91193	-7.56407	-6.55419	-10.5032	0.00026073	0.000805365	-7.24541	1.49152
TNF (Negative) Pathway (Apoptosis)	-8.77275	-4.50525	-5.89107	-7.29967	-8.1298	-8.98551	-5.44969	-5.1853	-6.30198	-5.23167	-5.70409	-5.77416	-5.91418	-6.65857	-5.81107	-7.86824	-5.95044	-7.10825	-5.97148	-8.86489	0.00026073	0.000805365	-6.5689	1.33363
TNF (Positive) Main Pathway	-18.7339	-16.4877	-16.5744	-15.5263	-18.8778	-14.5018	-15.7296	-15.2415	-16.9472	-15.7634	-16.3077	-15.7034	-14.4603	-16.5163	-15.9965	-14.0969	-14.3919	-11.7174	-14.0038	-17.3492	0.00026073	0.000805365	-15.7463	1.6588
TNF (Positive) Pathway (Gene expression, Cell survival)	-8.24738	-9.24019	-8.63605	-6.95615	-9.26594	-6.16396	-6.69406	-5.68193	-8.78419	-7.56558	-8.74607	-8.05541	-6.0939	-8.19668	-7.72414	-5.19348	-8.25194	-4.59706	-6.96311	-7.36436	0.00026073	0.000805365	-7.42108	1.34856
TNF (Positive) Pathway (IKBs degradation)	-2.97233	-3.18488	-2.66072	-2.65584	-3.1583	-2.81319	-2.52906	-1.18408	-2.63254	-2.60558	-2.8534	-2.63354	-2.42887	-2.90729	-2.4902	-0.86975	-3.02756	0.525302	-2.80153	-3.55423	0.001015	0.00191953	-2.47188	0.935377
TRAF (Negative) Main Pathway	-4.88521	-3.39012	-3.62782	-5.24765	-5.09881	-4.09288	-4.41012	-4.28894	-4.43568	-4.41751	-3.47204	-4.49856	-4.07038	-3.58154	-3.31876	-4.87812	-5.07346	-3.89562	-3.90487	-5.13356	0.00026073	0.000805365	-4.28608	0.625992
TRAF (Negative) Pathway (IKBs Degradation)	-4.79239	-4.45568	-5.01465	-4.94585	-4.9015	-5.3073	-4.87779	-2.02854	-4.79655	-3.8572	-4.7728	-5.32681	-4.05505	-4.96514	-4.4916	-2.67049	-4.25708	-1.4718	-3.79313	-6.70673	0.00026073	0.000805365	-4.3744	1.19028
TRAF (Positive) Main Pathway	-18.7555	-16.7576	-17.5565	-16.1276	-18.2808	-23.1379	-17.7338	-13.8284	-19.3066	-15.8985	-14.8543	-18.0217	-18.6191	-16.5235	-15.8927	-15.1467	-14.7566	-14.2856	-14.5415	-23.8677	0.00026073	0.000805365	-17.1946	2.70153
TRAF (Positive) Pathway (IKBs Degradation)	-4.79239	-4.45568	-5.01465	-4.94585	-4.9015	-5.3073	-4.87779	-2.02854	-4.79655	-3.8572	-4.7728	-5.32681	-4.05505	-4.96514	-4.4916	-2.67049	-4.25708	-1.4718	-3.79313	-6.70673	0.00026073	0.000805365	-4.3744	1.19028
Transcription of mRNA Pathway	-2.76303	3.28046	1.53327	3.01453	-3.32809	2.47785	3.22638	-1.54541	-0.0406524	-0.698265	2.27836	1.76512	-1.45131	-0.219149	0.974976	-3.88256	5.89879	-4.21888	5.29267	-0.388529	0.161593	0.181873	0.560327	2.91368
Cell Cycle Pathway (End of S-phase)	9.01112	7.28804	8.6486	9.03304	9.02978	6.22489	7.80694	10.2601	8.3772	10.8719	7.74103	7.99161	11.1075	6.21919	7.89883	7.32181	9.88596	6.79917	9.64636	9.14042	0.00026073	0.000805365	8.51517	1.41106
Translation Regulation of EIF4F activity	3.13797	4.44477	4.09788	7.04254	2.10589	2.30056	1.87631	2.07549	3.96772	3.09771	2.39914	2.97887	2.21173	3.72517	2.95999	3.00941	6.14858	4.5018	6.16259	3.14012	0.00125763	0.00225562	3.56921	1.47304
Ubiquitin Proteasome Main Pathway	11.6819	14.0897	15.0022	12.3252	10.5198	12.7313	12.5034	14.6203	10.334	9.5621	17.581	12.9791	13.7086	8.53537	11.9793	3.9678	21.2209	7.92021	20.3919	8.28405	0.000329885	0.000908001	12.4969	4.13369
Ubiquitin Proteasome Pathway (Degraded Protein)	-0.950836	-0.711317	-2.522	0.476039	-2.8494	-1.40245	-3.85908	-2.60988	-3.32888	-4.35453	-0.960977	-1.02939	-2.59233	-3.33368	-2.76466	-4.71546	-0.0874763	-1.34028	-0.0981596	-2.76904	0.0105871	0.0144276	-2.09019	1.48021
VEGF Main Pathway	7.17355	3.50964	7.64931	13.7768	7.79397	10.9805	4.38945	5.34617	6.10537	5.87784	6.63589	5.04887	2.4455	6.97507	9.59889	10.4103	7.73608	14.5149	10.0859	9.35438	0.000415925	0.00103238	7.77041	3.16163
VEGF Pathway (Actin Reorganization)	2.88031	0.692398	5.63039	8.0584	7.04802	5.02656	4.5884	3.59356	3.53106	4.15317	6.86193	3.59942	3.3903	6.19154	7.18779	10.7359	1.35809	12.8975	4.98415	8.12837	0.000654286	0.00137796	5.52686	2.98252
VEGF Pathway (Nitric Oxide Production)	0	-0.9606	-0.931734	-0.544639	-0.73066	0	-0.589215	-0.525045	-0.657807	0	-0.964527	-0.485336	-0.729969	-0.819281	-0.624624	-0.50933	-0.679948	0	-0.481436	0	0.0125893	0.0166658	-0.511708	0.336676
Wnt Main Pathway	1.52716	-1.57411	-2.55107	4.16051	-3.2421	4.14927	1.10745	7.41951	-4.26874	-4.28394	3.90129	2.3964	-2.66757e-05	7.37963	1.59661	0.115347	-0.829792	13.4647	2.7939	6.16988	0.503216	0.527902	1.97159	4.45626
Wnt Pathway (Ctnn-b Degradation)	-4.4642	1.7504	4.22615	0.739815	-5.13538	1.35233	1.4046	1.5875	-1.57982	-1.76845	4.73812	4.04358	-4.89544	0.812428	1.17835	-3.83269	2.9619	-3.08319	-0.175201	-8.37127	0.503216	0.527902	-0.425524	3.5835
IL-6 Pathway (IKBs degradation)	-2.63851	-4.02214	-3.48186	-3.51281	-3.71512	-2.64185	-3.03099	-1.67268	-3.32429	-2.55401	-3.62054	-3.08994	-3.18495	-3.70487	-3.17017	-1.10308	-3.84407	-0.210667	-3.265	-3.69357	0.000522575	0.00119079	-2.97406	0.972225

## Sheet: iPS tTest PAS1
New pathway name	GSM637778.cel.gz	GSM637779.cel.gz	GSM637780.cel.gz	GSM637781.cel.gz	GSM637782.cel.gz	GSM637783.cel.gz	GSM637784.cel.gz	GSM637785.cel.gz	GSM637786.cel.gz	GSM637787.cel.gz	GSM637788.cel.gz	GSM637789.cel.gz	p-value_Mean	q-value_Mean
AHR Main Pathway	0.377518	1.93832	-0.946141	0.030558	-1.08205	-1.37447	-0.78841	-0.770812	-0.995176	0.0392762	-0.679642	-0.0825343	0.778729	0.820025
AHR Pathway (AHR Degradation)	-3.79887	-4.61698	-6.53189	-6.46047	-6.06713	-5.59278	-6.34927	-6.30813	-6.91194	-5.99583	-5.8648	-6.0188	0.000747034	0.0017903
AHR Pathway (C-MycExpression)	1.58448	2.26936	0.781359	1.35218	0.273689	-0.0615253	0.672148	0.766753	0.632465	1.11693	0.516018	0.984211	0.0393518	0.0513606
AHR Pathway (Cath-D Expression)	2.87648	3.10397	2.29472	2.91808	1.93358	1.55625	2.24284	2.3242	1.94188	2.72762	2.26416	2.38885	0.0114459	0.0167472
AHR Pathway (PS2 Gene Expression)	0.491222	0.411585	0.0348908	0.406351	0.440993	-0.969365	-0.372202	-0.165833	-0.533062	0.211532	-0.295595	-0.185464	0.92538	0.963505
AKT Main Pathway	-25.0614	-16.9344	-28.4515	-48.2021	-60.4784	-40.5103	-42.1306	-23.8145	-28.2295	-45.8586	-61.6231	-55.1763	0.000747034	0.0017903
AKT Pathway (Aggregation & Neurodegeneration)	-3.30726	3.59315	-4.10012	-5.07034	-8.25205	-5.65133	-0.730321	1.85204	-2.03138	-4.69105	-5.44558	1.64233	0.111341	0.135758
AKT Pathway (Apoptosis Inhibition)	-1.37762	5.13148	-2.38471	-3.29075	-5.97534	-3.72542	0.197459	2.55006	-0.966326	-3.76447	-4.10604	2.92097	0.261054	0.299889
AKT Pathway (Blocks Apoptosis)	-6.46868	-4.04488	-7.06757	-9.26943	-9.62044	-9.11157	-8.0668	-4.16303	-5.61542	-10.597	-9.56287	-4.20217	0.000747034	0.0017903
AKT Pathway (Cardiovascular Homeostasis)	-1.37762	5.13148	-1.70054	-2.46167	-5.25067	-2.79509	0.920165	3.53987	-0.258181	-2.82322	-3.29185	2.92097	0.302895	0.338172
AKT Pathway (Caspase Cascade)	-4.78272	1.22887	-5.79361	-6.98223	-8.66106	-6.93115	-3.27964	0.311236	-2.98998	-7.41191	-6.71836	-0.176088	0.0114459	0.0167472
AKT Pathway (Cell Cycle)	3.8014	2.90594	2.86574	4.00973	1.3675	2.13264	3.06595	2.31331	2.27675	0.948415	3.26913	3.37281	0.000747034	0.0017903
AKT Pathway (Cell Cycle Progression)	-1.63638	5.93255	-1.20401	-0.154576	-2.90278	-1.09559	2.45629	2.78843	1.69995	-2.28298	-2.16787	1.80745	0.639575	0.681233
AKT Pathway (Cell Survival)	4.12419	3.75845	2.77684	2.39645	1.65964	2.80358	4.09621	3.92945	4.11265	2.29687	2.52852	2.06055	0.000747034	0.0017903
AKT Pathway (Death Genes)	-0.947111	3.50143	-1.51972	-2.14079	-4.73397	-2.50712	1.20249	3.90296	0.606502	-3.17306	-2.81753	1.81978	0.348972	0.388056
AKT Pathway (Elevation of Glucose Import)	-4.78272	1.22887	-4.9862	-5.60111	-7.58166	-6.01574	-2.58932	0.311236	-2.98998	-6.596	-5.99903	-0.176088	0.0114459	0.0167472
AKT Pathway (ERK Pathway)	-3.1238	-0.134755	-3.00671	-4.77622	-6.32085	-4.9972	-3.43697	0.0908987	-1.37291	-6.29017	-6.43465	-0.966651	0.00495789	0.00796701
AKT Pathway (Genetic Stability)	-5.89564	0.491539	-6.59099	-7.52453	-9.50283	-7.7962	-4.47024	-1.16832	-4.47832	-8.42332	-7.59062	-0.176088	0.00495789	0.00796701
AKT Pathway (Glucose Uptake)	-1.37762	5.13148	-1.70054	-2.46167	-5.25067	-2.79509	0.920165	3.53987	-0.258181	-2.82322	-3.29185	2.92097	0.302895	0.338172
AKT Pathway (Glycogen Synthesis)	-2.77944	-1.52644	-5.42865	-4.13992	-5.58754	-4.05694	-3.33999	-4.05802	-4.45237	-4.37923	-3.08787	-2.69974	0.000747034	0.0017903
AKT Pathway (Insulin Stimulated Mitogenesis)	-0.602535	6.38957	-1.23113	-1.60234	-5.25067	-1.85923	2.09417	4.6209	0.965265	-1.59844	-2.27672	3.67174	0.778729	0.820025
AKT Pathway (JNK Pathway)	-3.27742	1.22887	-3.09293	-3.59336	-5.94045	-4.57674	-1.17869	1.77376	-1.55208	-5.16637	-4.46336	0.717082	0.0492028	0.0624583
AKT Pathway (Neuroprotection)	-1.37762	5.13148	-1.70054	-2.46167	-5.25067	-2.79509	0.920165	3.53987	-0.258181	-2.82322	-3.29185	2.92097	0.302895	0.338172
AKT Pathway (NF-kB Pathway)	-3.05043	3.94094	-2.86898	-3.22627	-6.26214	-3.94908	-0.0170787	1.93053	-1.43597	-4.20979	-4.70458	1.33537	0.133994	0.161958
AKT Pathway (p53 Degradation)	-0.047152	0	-1.29457	-0.982387	-2.02744	-1.35368	-1.29878	-1.26155	-0.546817	-1.82258	-1.22597	-1.34083	0.00272584	0.00476593
AKT Pathway (p73 Mediated Apoptosis)	-5.71216	0.394568	-5.91563	-6.53054	-8.51109	-6.94517	-3.51875	-0.618197	-3.91941	-7.52851	-6.92846	-0.990681	0.00495789	0.00796701
AKT Pathway (Protein Synthesis)	1.10688	1.96518	0.751546	1.07207	1.41753	1.98262	2.03464	1.9076	1.86483	2.22666	2.01781	1.11181	0.000747034	0.0017903
AKT Pathway (Regeneration of Cyclic Nucleotide)	-4.78272	1.22887	-4.17879	-4.21998	-6.50226	-5.10033	-1.899	0.311236	-2.98998	-5.7801	-5.27969	-0.176088	0.0148867	0.0209016
AKT Pathway (Respiratory Burst)	-1.37762	5.13148	-1.70054	-2.46167	-5.25067	-2.79509	0.920165	3.53987	-0.258181	-2.82322	-3.29185	2.92097	0.302895	0.338172
AKT Pathway (Survival Genes)	-3.68705	-0.779044	-4.14954	-5.98638	-7.29522	-5.76808	-4.0867	-0.761188	-2.07482	-6.96378	-7.04475	-1.64682	0.00145059	0.00282002
AKT Pathway (Synaptic Signaling)	-2.93109	1.50881	-1.7293	-2.28895	-4.94639	-3.57002	0.192888	3.01457	-0.289843	-4.5003	-3.61165	-0.621536	0.0610447	0.0764433
AKT Pathway (Translation)	1.10688	0.870208	0.751546	1.07207	0.84235	1.3873	1.35288	1.14894	1.18202	1.35766	1.37779	0	0.00170359	0.00326619
Androgen Receptor Pathway	-43.5063	-14.8401	-38.2806	-45.8714	-46.237	-45.3791	-39.5447	-31.4554	-38.3925	-42.9434	-52.2008	-34.2307	0.000747034	0.0017903
Androgen Receptor Pathway (Apoptosis)	-0.807087	3.49379	-1.52629	-0.678592	-1.47449	-0.952694	1.80179	1.41015	-0.398984	-0.758302	0.392753	1.53542	0.639575	0.681233
Androgen Receptor Pathway (Degradation)	-10.9443	7.18598	-3.94664	-6.33125	-6.43501	-6.41973	-1.61431	-3.45533	-1.27752	-5.13326	-5.82906	7.26723	0.0610447	0.0764433
Androgen Receptor Pathway (Cell Survival & Cell Growth)	0.260189	1.67842	3.13669	5.81949	4.74862	4.74684	4.62456	2.90279	1.24346	4.93959	4.46357	2.55546	0.00369116	0.00625697
Androgen Receptor Pathway (Gonadotropin Regulation)	-7.0566	-8.05942	-6.70071	-7.07403	-6.05338	-7.1983	-7.82196	-6.04392	-7.24288	-8.97631	-8.56438	-10.0653	0.000747034	0.0017903
Androgen Receptor Pathway (Histone Modification)	-7.0566	-8.05942	-6.70071	-7.07403	-6.05338	-7.1983	-7.82196	-6.04392	-7.24288	-8.97631	-8.56438	-10.0653	0.000747034	0.0017903
Androgen Receptor Pathway (Prostate Differentiation & Development)	-7.0566	-8.05942	-6.70071	-7.07403	-6.05338	-7.1983	-7.82196	-6.04392	-7.24288	-8.97631	-8.56438	-10.0653	0.000747034	0.0017903
Androgen Receptor Pathway (Sexual Differentiation & Sexual Maturation at Puberty)	-7.0566	-8.05942	-6.70071	-7.07403	-6.05338	-7.1983	-7.82196	-6.04392	-7.24288	-8.97631	-8.56438	-10.0653	0.000747034	0.0017903
ATM Main Pathway	0.300524	-6.02695	-4.01759	-3.48535	-6.23953	-1.73363	-2.24598	-1.11562	-1.45153	-0.420187	-1.13222	-6.18353	0.00660562	0.010202
ATM Pathway (Apoptosis)	0.687252	0.559046	0	0.628197	0	0.830601	0.582901	0.500938	0.608696	0.624661	0.894222	0	0.0148867	0.0209016
ATM Pathway (Apoptosis, Senescense)	3.03994	1.69246	2.35816	3.03854	1.31448	2.90929	2.55374	2.31957	2.89011	3.07138	3.21035	1.49404	0.000747034	0.0017903
ATM Pathway (Cell Cicle Checkpoint Control)	0.911228	1.50456	0.848756	1.04489	0.963831	1.29851	1.17264	0.99108	1.37495	1.37858	1.2361	1.5438	0.000747034	0.0017903
ATM Pathway (Cell Survival)	-1.20067	-2.25165	-2.00251	-1.10894	-1.81811	-0.849197	-1.56564	-0.885924	-1.09337	-1.27011	-1.68399	-2.14182	0.000747034	0.0017903
ATM Pathway (Checkpoint Activation)	1.62555	2.36006	1.76789	1.91431	1.94569	2.45763	2.0323	2.35654	2.00534	2.53913	2.50579	2.36351	0.000747034	0.0017903
ATM Pathway (DNA Repair)	3.85218	4.85976	2.44177	3.69328	3.31495	4.71013	5.19284	3.84816	4.84395	5.29286	5.77351	4.4499	0.000747034	0.0017903
ATM Pathway (G2_M Checkpoint Arrest)	-6.32684	-9.57442	-8.54427	-10.2703	-10.8259	-9.40554	-9.23467	-7.4377	-8.81306	-8.8747	-8.95139	-8.56376	0.000747034	0.0017903
ATM Pathway (G2 Mitosis Progression)	-0.669263	-0.63662	-1.13171	-1.28052	-1.8877	-1.37807	-1.63488	-0.977809	-0.945677	-1.4488	-1.15753	-0.136654	0.00199663	0.00370042
ATM Pathway (MDMX Ubiquitination, Degradation)	1.58179	1.69246	1.12765	1.59882	0.68241	1.67118	1.79893	1.68751	1.58247	1.86784	1.95705	1.49404	0.00104527	0.00223526
ATM Pathway (NF-kB Pathway)	0.911228	1.50456	0.848756	1.04489	0.963831	1.29851	1.17264	0.99108	1.37495	1.37858	1.2361	1.5438	0.000747034	0.0017903
ATM Pathway (S-Phase Arrest)	0.911228	1.50456	0.848756	1.04489	0.963831	1.29851	1.17264	0.99108	1.37495	1.37858	1.2361	1.5438	0.000747034	0.0017903
ATM Pathway (S-Phase Progression)	1.47376	-0.367219	0.664404	0.841995	0.358856	0.543778	0.753573	0.338197	1.36437	0.551892	1.27426	0.21883	0.0312286	0.0413407
ATM Pathway (Synaptic Vesicle Transport)	0.911228	1.50456	0.848756	1.04489	0.963831	1.29851	1.17264	0.99108	1.37495	1.37858	1.2361	1.5438	0.000747034	0.0017903
DDR Pathway (BRCA1-induced responses)	0.888993	-2.57284	-2.13471	-1.5873	-0.191532	0.310066	0.567984	1.19299	-0.188226	-0.799352	0.912239	-1.89293	1	1
BRCA1 Main Pathway	22.9547	25.472	23.0099	31.202	29.7417	30.0506	30.6299	23.9557	26.8631	30.8342	30.22	23.0864	0.000747034	0.0017903
cAMP Main Pathway	-32.9153	-33.6186	-46.8785	-54.9639	-53.3408	-50.1955	-51.1717	-29.794	-51.6688	-51.5727	-66.4675	-57.6553	0.000747034	0.0017903
cAMP Pathway (Axonal Growth)	-2.35247	0.0936321	-1.88438	-0.673185	-1.9064	-2.38793	-1.92587	-1.42258	-1.15892	-2.30634	-1.93172	0.178175	0.0492028	0.0624583
cAMP Pathway (Cardiovascular Homeostasis)	-0.525539	0.628258	-0.358411	0.222754	0.0524012	-0.317791	-0.482589	-0.291788	-0.46897	-0.14258	-0.420404	0.922516	1	1
cAMP Pathway (Cell Growth)	1.10688	0.870208	0.751546	1.07207	0.84235	1.3873	1.35288	1.14894	1.18202	1.35766	1.37779	0	0.00170359	0.00326619
cAMP Pathway (Cell Proliferation)	-0.525539	0.628258	-0.358411	0.222754	0.0524012	-0.317791	-0.482589	-0.291788	-0.46897	-0.14258	-0.420404	0.922516	1	1
cAMP Pathway (Cell Survival)	1.302	3.69872	2.32291	2.54623	3.36304	3.26719	3.92553	3.39332	3.05172	2.80174	2.30036	2.82025	0.000747034	0.0017903
cAMP Pathway (Cell Survival, Chemotaxis)	0	0	0	0	0	0	0	0	0	0	0	0	1	1
cAMP Pathway (Cytokine Production)	-1.40356	-3.06622	-1.72106	-1.72106	-1.54694	-1.75026	-1.57096	-0.839707	-1.44418	-1.70944	-2.04889	-2.32422	0.00104527	0.00223526
cAMP Pathway (Degradation of Cell Cycle Regulators)	4.92483	5.1247	3.72248	3.80141	2.81091	4.28543	4.30897	4.48713	4.38827	4.6059	3.19938	5.3597	0.000747034	0.0017903
cAMP Pathway (Endothelial Cell Regulation)	-2.23933	-6.24995	-4.41804	-4.40129	-4.69232	-4.12295	-5.11298	-2.18881	-4.34339	-5.19504	-5.63387	-6.33819	0.000747034	0.0017903
cAMP Pathway (Glycogen Synthesis)	-0.525539	0.628258	-0.358411	0.222754	0.0524012	-0.317791	-0.482589	-0.291788	-0.46897	-0.14258	-0.420404	0.922516	1	1
cAMP Pathway (Glycolysis)	-0.691927	-0.893679	-0.0677137	-0.138262	-0.273735	-0.454692	-0.338178	-0.00853784	-1.67997	-0.354421	0.0594046	0.150501	0.189783	0.22168
cAMP Pathway (Metabolic Energy)	-2.16955	2.00791	-3.36174	-2.03684	-2.94595	-2.40802	-0.100579	-0.821193	-2.3382	-2.22693	-0.940411	0.129909	0.0492028	0.0624583
cAMP Pathway (Myocardial Contraction)	5.69905	0.687742	3.96911	5.96412	6.37632	4.52788	2.39707	3.38275	0.528162	5.07821	4.06257	-0.23195	0.0114459	0.0167472
cAMP Pathway (Oncogenesis)	0.184724	1.74322	0.724212	1.06157	0.741574	0.463993	0.283735	0.796322	0.735107	0.617401	-0.420404	1.5121	0.0312286	0.0413407
cAMP Pathway (Protein Retention)	-5.35192	-2.36805	-4.0476	-3.98094	-4.2301	-4.98845	-5.23908	-4.77816	-4.91999	-4.60114	-5.06844	-0.647952	0.00104527	0.00223526
cAMP Pathway (Regulation of Cytoskeleton)	1.35057	1.20135	1.6296	1.64174	1.47138	1.10119	1.13356	1.17568	1.27883	1.00732	0.99858	0.922516	0.000747034	0.0017903
Caspase Cascade Main	-8.32143	-14.0567	-2.37568	-0.442789	7.39747	-2.13746	-4.49807	-17.6615	-3.34195	-1.17829	6.68059	9.28491	0.512075	0.54964
Caspase Cascade (Activated Tissue Transglutaminase)	-17.7643	-10.0907	-13.1017	-13.556	-12.8514	-14.4489	-14.624	-14.7379	-14.829	-15.1039	-15.8454	-10.7832	0.000747034	0.0017903
Caspase Cascade (Apoptosis)	-18.5256	-15.4899	-14.1229	-16.6025	-11.577	-16.6051	-18.2387	-20.3457	-18.5248	-16.8419	-17.0042	-14.9401	0.000747034	0.0017903
Caspase Cascade (Cell Survival)	0.610312	-1.48588	0.651066	0.777235	1.18308	0.603289	-0.32773	-0.603436	-0.336478	0.811678	-0.161218	-0.0646827	0.92538	0.963505
Caspase Cascade (ICAD Degradation)	-8.73907	-6.58829	-7.21307	-8.47559	-6.661	-8.08715	-8.95928	-10.8198	-9.18485	-8.25019	-9.03499	-5.48635	0.000747034	0.0017903
CD40 Main Pathway	-10.9059	-5.98793	-6.63581	-3.67063	-5.87357	-6.27952	-3.12933	-4.57787	-7.81371	-6.65673	-4.78996	-5.65503	0.000747034	0.0017903
CD40 Pathway (Cell Survival)	-0.455145	-0.582741	0	0	-0.470692	-0.455145	-0.455145	-0.455145	-0.469315	-0.46413	-0.483324	-0.470036	0.0148867	0.0209016
CD40 Pathway (Gene Expression)	-4.34677	-3.12737	-3.71432	-3.1142	-3.8699	-3.8587	-3.45805	-3.62193	-3.61688	-4.41318	-3.64419	-3.46028	0.000747034	0.0017903
CD40 Pathway (IKBs Degradation)	-8.00618	-4.64169	-5.85552	-4.61355	-5.65043	-5.91598	-4.35762	-4.88268	-5.6285	-6.77256	-4.96406	-4.17945	0.000747034	0.0017903
Cellular Anti Apoptosis Main Pathway	-6.38762	-9.91535	-14.8891	-28.7659	-31.2902	-21.3229	-20.9052	-11.7	-18.8189	-19.8105	-32.9252	-29.764	0.000747034	0.0017903
Cellular Anti Apoptosis Pathway (Apoptosis)	1.19012	1.0774	1.82063	-1.42534	-1.32724	-0.569612	-0.400526	0.640585	-0.211435	0.29205	-0.228126	0.695753	1	1
Cellular Anti Apoptosis Pathway (Depolarization)	0.206135	-1.3013	-0.0707864	0.138423	-0.669231	-0.0631919	-0.546487	-0.262539	0.00634469	-0.097756	-0.0479969	-1.3013	0.0918238	0.112951
Chemokine Main Pathway	4.32925	-3.96377	6.26348	7.5565	3.46465	3.8133	2.40196	7.92659	2.34839	0.464998	4.05833	-5.98804	0.160057	0.19097
Chemokine Pathway (Cell Activation)	-1.18629	-3.2572	-1.55904	0.335655	1.28482	-0.346008	0.164097	0.677244	-1.10478	0.668393	0.489379	-2.10936	0.399269	0.440464
Chemokine Pathway (Gene Expression, Apoptosis)	-7.50288	-10.287	-7.5283	-5.10947	-5.05564	-6.24611	-7.62617	-5.58829	-6.78231	-6.51979	-7.0193	-10.3075	0.000747034	0.0017903
Chemokine Pathway (Internalization, Degradation, Recycling)	5.08082	1.55314	4.67122	3.83378	3.12729	4.12946	3.93198	7.1502	4.712	2.61564	3.96984	2.50834	0.000747034	0.0017903
Chromatin Main Pathway	5.3035	7.16718	2.98143	4.46969	3.9014	4.15275	4.24182	4.32006	4.70074	4.40809	4.69917	5.71475	0.00104527	0.00223526
Chromatin Pathway (Octamer Sliding)	4.33196	6.21705	2.035	3.39559	2.75641	3.0057	2.90669	3.21628	3.55574	3.19532	3.64858	4.79216	0.00272584	0.00476593
Chromatin Pathway (Octamer Transfer)	5.3035	7.16718	2.98143	4.46969	3.9014	4.15275	4.24182	4.32006	4.70074	4.40809	4.69917	5.71475	0.00104527	0.00223526
Circadian Main Pathway	-3.449	-3.97729	-2.23774	-3.7786	-2.58726	-2.39114	-2.55049	-2.63847	-2.81528	-3.461	-3.27762	-4.19788	0.000747034	0.0017903
CREB Main Pathway	-10.1266	-3.22454	-13.8986	-19.6367	-22.7848	-19.4344	-16.7122	-7.54145	-17.5387	-19.9011	-26.996	-25.8479	0.00272584	0.00476593
CREB Pathway (Gene Expression Pathway)	0.142729	2.05594	1.48942	3.11833	1.56883	-0.0469046	1.15486	2.88326	1.71851	0.469273	2.40108	2.18764	0.00873026	0.0130484
Cytokine Main Pathway	-8.22232	-8.43016	-8.33622	-8.41635	-8.43019	-8.43363	-8.37977	-7.7677	-8.47107	-8.54068	-8.50336	-8.4076	0.000747034	0.0017903
DDR pathway Apoptosis	12.734	8.91946	10.7094	14.3686	12.1267	16.2111	15.6825	13.6758	13.8631	16.3311	16.4122	7.27971	0.000747034	0.0017903
DDR Main pathway	4.53505	2.53388	3.81201	6.08832	3.88615	6.77469	6.54207	4.72729	5.40256	6.82849	6.887	1.19249	0.00145059	0.00282002
DNA Repair Mechanisms Pathway	22.288	36.1247	26.2903	34.1963	33.2088	33.0441	36.1252	28.0698	35.3053	34.6029	32.9901	33.824	0.000747034	0.0017903
EGFR Main Pathway	-14.1428	-13.0416	-10.0603	-7.33357	-13.2226	-8.84809	-8.6388	-4.2803	-12.1396	-14.0729	-12.189	-19.127	0.000747034	0.0017903
ErbB Family Main Pathway	14.4287	6.93893	15.2093	22.0988	15.8314	17.3142	20.1448	18.4886	16.6877	16.1728	14.4011	2.74304	0.000747034	0.0017903
ErbB Family Pathway (Anti-Apoptosis)	5.46701	4.30865	4.84319	4.6671	3.33719	4.17175	4.96543	5.51687	5.85213	3.51536	3.15902	3.04544	0.000747034	0.0017903
ERK Signaling Main Pathway	-56.197	-15.1546	-71.5436	-107.022	-113.379	-75.1494	-73.9527	-47.1658	-67.0126	-91.0634	-105.408	-51.6553	0.00145059	0.00282002
Erythropoeitin Main Pathway	-4.75252	-1.42873	-1.68334	9.33084	6.27632	5.33293	7.3327	1.87007	-3.44325	5.29666	2.79216	-8.26329	0.453695	0.492685
Estrogen Main Pathway	-5.70409	-7.53861	-15.1999	-17.4696	-21.5896	-19.7989	-17.2849	-7.99264	-11.6971	-19.6323	-27.0353	-34.6979	0.00104527	0.00223526
Fas Signaling Pathway (Negative)	6.03605	2.97532	5.78893	10.0221	5.8625	10.1501	9.18965	9.62848	6.43951	6.93702	7.53878	1.44168	0.00145059	0.00282002
Fas Signaling Pathway (Positive)	-8.88888	-7.40395	-5.94982	-6.77278	-6.83817	-6.38152	-7.28348	-7.02437	-7.43335	-8.08635	-8.03871	-6.85327	0.000747034	0.0017903
FLT3 Main Pathway	-14.0808	-14.8131	-12.2352	-8.36099	-10.8899	-11.2747	-10.2072	-9.36909	-12.7812	-11.8511	-11.0688	-17.6752	0.000747034	0.0017903
G-protein Pathway (Ras family GTPases)	0.350275	3.83808	0.583968	2.34416	1.8851	1.40206	2.8104	1.89586	0.0748213	1.52884	1.15131	1.34046	0.0192083	0.026176
Glucocorticoid Receptor Main Pathway	-15.5856	-20.278	-25.7304	-24.8901	-24.4123	-24.1085	-21.4955	-21.4331	-22.7808	-23.2835	-19.4217	-24.7621	0.000747034	0.0017903
Glucocorticoid Receptor Pathway (Cell cycle arrest)	0.240934	-1.29259	-1.18873	-2.58714	-2.31308	-1.77754	-1.1963	0.269159	-0.798297	-1.76048	-0.511141	-0.582284	0.0148867	0.0209016
Glucocorticoid Receptor Pathway (Cell cycle progression)	-3.58839	-3.85934	-3.55706	-3.32971	-3.36215	-3.1946	-4.21912	-4.07119	-5.19474	-3.56521	-4.67911	-4.15815	0.000747034	0.0017903
Glucocorticoid Receptor Pathway (Gene expression)	14.1907	8.31819	6.9593	11.9115	10.8212	9.90823	12.6062	11.1479	11.4979	11.6546	16.9275	3.06714	0.000747034	0.0017903
Glucocorticoid Receptor Pathway (Inflammatory cytokines)	-23.247	-20.6183	-24.3456	-27.2317	-26.1646	-25.2134	-24.5763	-24.1059	-24.7334	-25.9325	-27.0292	-20.368	0.000747034	0.0017903
Glucocorticoid Receptor Pathway (SMAD signaling)	2.67704	0.401403	0.88823	0.529453	0.335545	0.845997	1.00838	0.773881	1.54845	0.741937	1.42989	-0.0116224	0.0148867	0.0209016
GPCR Main Pathway	-13.5284	-13.3323	-15.8796	-17.5073	-28.7558	-22.9042	-18.5378	-10.6565	-18.5391	-24.9107	-32.4728	-40.2208	0.000747034	0.0017903
GPCR Pathway (Gene expression)	-14.8036	-9.48642	-9.10548	-6.00123	-9.0614	-8.88452	-6.77455	-10.2994	-9.90335	-9.56713	-9.14584	-10.2246	0.000747034	0.0017903
Growth Hormone Main Pathway	-6.97806	-3.9162	-5.37795	-2.08662	-6.29869	-4.09175	-0.361037	-3.18109	-4.48914	-4.58603	-0.997244	-3.34443	0.00369116	0.00625697
Growth Hormone Pathway (Cell survival)	1.91044	2.31887	2.02396	1.9796	1.61126	2.23151	2.32668	2.78793	3.37099	2.14737	1.95868	1.76188	0.00495789	0.00796701
Growth Hormone Pathway (Gene expression)	-10.8976	-9.14384	-11.4385	-9.0429	-10.9154	-10.4191	-8.18472	-9.05605	-12.8057	-10.7899	-7.47704	-8.18651	0.000747034	0.0017903
Growth Hormone Pathway (Glucose uptake)	-6.97806	-3.9162	-5.37795	-2.08662	-6.29869	-4.09175	-0.361037	-3.18109	-4.48914	-4.58603	-0.997244	-3.34443	0.00369116	0.00625697
Growth Hormone Pathway (Protein synthesis)	0.989308	1.39774	1.09806	1.19727	0.792633	1.19737	1.27642	1.5198	1.90286	1.21844	1.03754	0.854243	0.00660562	0.010202
GSK3 Main Pathway	-12.3459	18.0247	-13.0332	-21.9729	-26.0868	-16.1246	-11.5511	-9.16666	-9.50787	-15.438	-23.411	-13.4168	0.00495789	0.00796701
GSK3 Pathway (Degradation)	-7.37099	9.81243	-1.25267	-3.6441	-2.84702	-2.87942	2.46807	-1.26311	3.56839	-0.515443	-1.97982	11.7849	0.302895	0.338172
GSK3 Pathway (Gene expression)	0.200647	-0.261252	-0.901118	0.511822	2.79146	2.32653	1.03723	-1.41022	0.201493	2.93811	2.62942	-2.31072	0.160057	0.19097
GSK3 Pathway (Translation)	1.10914	1.14678	1.79566	2.01549	0.924669	1.65755	1.01423	1.66519	1.58776	0.945952	0.468795	0.84474	0.00873026	0.0130484
Hedgehog Main Pathway	3.38209	5.60293	2.51158	4.35667	3.85311	4.02292	4.88189	2.94375	4.11227	4.71295	3.82121	3.263	0.00104527	0.00223526
Hedgehog Pathway (Repression of Hh, BMP)	8.98354	8.01994	10.4147	10.7336	7.91666	9.40039	9.28069	10.6471	8.3752	9.9093	12.4671	8.51559	0.000747034	0.0017903
Hedgehog Pathway (Activation of BMP, Ptc, WNT)	0.775914	0.872994	0	0	0	0	0.701356	0.436645	0.732736	0.43233	0.537688	0	0.0492028	0.0624583
HGF Main Pathway	-7.96291	-4.15716	-7.03986	-4.28379	-5.62725	-3.40666	-3.77547	-1.87079	-4.1934	-4.21749	-4.27181	-7.06733	0.00145059	0.00282002
HGF Pathway (Anoikis)	-1.11762	2.79946	-0.488425	0.337305	-1.74175	-0.356285	2.51968	1.76456	-0.485264	-0.238491	1.24833	1.19403	0.399269	0.440464
HGF Pathway (Cell adhesion, cell mirgation)	-3.66949	-1.58265	-3.96454	-4.63047	-3.50572	-2.11928	-2.43857	-1.91064	-2.39172	-2.20065	-2.99054	-1.53386	0.00272584	0.00476593
HGF Pathway (Cell cycle progression)	0.65058	1.70812	1.57112	0.720884	0.371286	1.07565	1.38015	1.61612	1.05919	1.17837	0.782005	1.96888	0.00873026	0.0130484
HGF Pathway (Cell polarity, cell motility)	-0.523322	0.529018	-0.452992	-0.107774	0	-0.523322	-0.0591896	0.0801398	-0.0940659	-0.523322	-0.523322	0.480998	0.122258	0.148418
HGF Pathway (Cell scattering)	-1.18606	2.57126	-2.56345	-0.835398	-2.00766	-1.44742	0.756825	-0.330896	-1.44434	-1.13046	0.601586	0.54474	0.302895	0.338172
HGF Pathway (Cell survival)	-1.18606	2.57126	-2.56345	-0.835398	-2.00766	-1.44742	0.756825	-0.330896	-1.44434	-1.13046	0.601586	0.54474	0.302895	0.338172
HGF Pathway (IP3 pathway)	0.319241	2.57126	-0.0383615	1.58671	0.651846	1.14437	2.81041	1.56272	0.410123	1.89566	3.08085	1.88557	0.0192083	0.026176
HGF Pathway (PKC pathway)	1.29713	0.4912	0.519491	1.46414	1.21562	1.71171	1.74369	1.14121	0.986834	1.95016	2.41857	0	0.00317522	0.00551694
HIF1-Alpha Main Pathway	0.310621	0.948176	0.422023	0.118669	-1.5607	-1.58559	-2.28485	0.805418	-3.06941	-1.30984	-1.52729	-1.58014	1	1
HIF1Alpha Pathway (Gene expression)	1.04999	0.232817	-0.176863	-0.0988005	-0.837927	-0.143597	0.543173	0.507409	-0.0675394	-0.16381	-0.141105	-1.19398	0.453695	0.492685
HIF1Alpha Pathway (HIF1alpha degradation)	0.457316	-2.50758	-0.325898	0.675041	0.640131	-0.531919	-1.65433	-1.13418	-1.01685	-0.276133	-1.38088	-2.23927	0.261054	0.299889
HIF1Alpha Pathway (NOS pathway)	1.04999	0.810851	-0.176863	-0.0988005	-0.837927	-0.143597	0.543173	0.507409	0.390416	0.295968	-0.141105	-0.660803	1	1
HIF1Alpha Pathway (p53 Hypoxia pathway)	0.592743	-1.69809	-0.056585	1.07777	0.530787	-0.0439173	-0.69456	-0.792917	-0.674167	0.193292	-0.399252	-1.6616	0.512075	0.54964
HIF1Alpha Pathway (Pyruvate)	1.04999	0.232817	-0.176863	-0.0988005	-0.837927	-0.143597	0.543173	0.507409	-0.0675394	-0.16381	-0.141105	-1.19398	0.453695	0.492685
HIF1Alpha Pathway (VEGF pathway)	-2.48612	-1.08967	-3.33364	-4.25945	-4.70477	-4.52467	-3.81113	-2.57558	-4.42494	-4.59397	-4.29838	-3.04576	0.00145059	0.00282002
Hypoxia pathway EMT 1	-7.00568	-3.07244	-8.19818	-9.59903	-10.5962	-6.93829	-6.94095	-5.09176	-6.59695	-6.9822	-7.81387	-4.68158	0.000747034	0.0017903
Hypoxia pathway EMT 2	-7.00568	-3.07244	-8.19818	-9.59903	-10.5962	-6.93829	-6.94095	-5.09176	-6.59695	-6.9822	-7.81387	-4.68158	0.000747034	0.0017903
Hypoxia pathway EMT 3	-7.00568	-3.07244	-8.19818	-9.59903	-10.5962	-6.93829	-6.94095	-5.09176	-6.59695	-6.9822	-7.81387	-4.68158	0.000747034	0.0017903
Hypoxia pathway EMT 4	-7.00568	-3.07244	-8.19818	-9.59903	-10.5962	-6.93829	-6.94095	-5.09176	-6.59695	-6.9822	-7.81387	-4.68158	0.000747034	0.0017903
IGF1R Main Pathway	-11.9698	-9.5409	-10.8188	-4.52847	-9.983	-8.76334	-11.2509	-11.1721	-10.8992	-9.7293	-10.0535	-12.9788	0.000747034	0.0017903
IGF1R Signaling Pathway (Cell survival)	-12.6215	-6.39291	-10.0244	-10.3332	-12.3058	-12.4842	-11.9923	-11.5102	-11.1368	-12.3929	-13.4074	-6.39431	0.000747034	0.0017903
IGF1R Signaling Pathway (Glucose uptake)	-1.5053	0	-1.92557	-1.67073	-1.60305	-1.5904	-1.10161	-0.926219	-1.02805	-2.10271	-1.69834	-1.34083	0.0023353	0.00429942
IGF1R Signaling Pathway (Glycogen synthesis)	0.774749	0.217662	1.66422	0.822516	2.36832	0.935721	0.804013	1.25632	1.65788	0.762073	1.52974	1.08737	0.00104527	0.00223526
IGF1R Signaling Pathway (IKB degradation)	-5.48304	-2.95723	-5.76341	-5.46825	-6.44368	-6.32587	-5.42126	-6.7763	-5.15994	-6.92619	-7.44333	-4.33107	0.000747034	0.0017903
IGF1R Signaling Pathway (Protein synthesis)	2.06196	0.187573	1.26598	2.44379	1.02023	2.64608	1.73259	1.16742	1.30744	1.92051	2.79481	-0.320565	0.00495789	0.00796701
IL-10 Main Pathway	-7.39654	-4.01901	-8.22846	-4.8119	-9.65575	-6.29241	-2.94438	-3.29217	-8.82659	-5.50322	-4.00148	-3.50134	0.00145059	0.00282002
IL-10 Pathway (Gene expression)	-3.62603	-4.52166	-4.30473	-3.8312	-4.36808	-3.8371	-3.2523	-2.82001	-2.85977	-4.08251	-4.24202	-3.1783	0.000747034	0.0017903
IL-10 Pathway (Stability determination)	0	0	0	0	0	0	0	0	0	0	0	0	0.261054	0.299889
IL-10 Pathway (Translational modulation)	0.40255	-1.73905	0.0310181	0.460881	0.479334	0.146393	-0.00273801	0.728508	-0.659933	0.354455	0.347717	-1.46832	1	1
IL-2 Main Pathway	5.8874	-2.96009	12.43	11.6724	3.34332	7.13904	11.4714	11.7371	6.2863	6.98748	7.67316	1.11705	0.00873026	0.0130484
IL-2 Pathway (Actin reorganization)	2.78258	-1.11088	2.58517	0.644872	2.2294	4.80074	2.85097	5.99042	1.50044	4.91361	0.888565	2.6079	0.00873026	0.0130484
IL-2 Pathway (Apoptosis)	1.97781	4.96859	3.66665	4.75358	2.96247	2.71771	5.09114	3.8649	2.85837	4.60678	4.9928	5.29881	0.000747034	0.0017903
IL-2 Pathway (Apoptosis inhibition)	-3.47902	-0.988758	-2.39001	-2.36958	-3.90119	-2.45323	-1.0205	-0.444773	-3.09655	-2.0821	-1.76937	-0.175974	0.00495789	0.00796701
IL-2 Pathway (Protein synthesis)	-1.34959	-2.19262	-1.77802	-1.35223	-0.735346	-0.0249374	-0.23245	-0.110355	-1.69209	-0.206804	-1.19895	-3.11539	0.0192083	0.026176
IL-6 Main Pathway	-14.4545	-14.7629	-11.2886	-23.4567	-24.9282	-23.2124	-22.3776	-13.2802	-17.7413	-26.5205	-28.9934	-21.4251	0.000747034	0.0017903
ILK Main Pathway	-44.9614	-15.5282	-76.5416	-121.623	-133.026	-73.6546	-75.8231	-44.3772	-64.1451	-94.3619	-102.94	-55.1373	0.00145059	0.00282002
ILK Pathway (Apoptosis)	-50.0389	-12.4234	-69.9035	-95.1438	-94.6706	-59.1431	-59.1951	-45.4108	-55.8213	-71.2545	-74.0353	-22.2939	0.000747034	0.0017903
ILK Pathway (Cell adhesion, cell motility, opsonization)	-51.5427	-14.4658	-68.7784	-93.6757	-91.2312	-59.7316	-61.7736	-49.2312	-59.1403	-71.3329	-74.5339	-22.0234	0.000747034	0.0017903
ILK Pathway (Cell cycle proliferation)	-46.9302	-10.8156	-64.3853	-88.3566	-87.2244	-54.7623	-55.1395	-43.0272	-53.8875	-65.5787	-69.2831	-18.6942	0.000747034	0.0017903
ILK Pathway (Cell migration, retraction)	-46.122	-13.0239	-63.669	-88.4849	-86.0196	-54.8096	-56.8177	-44.2671	-53.9275	-65.9098	-69.9199	-19.4653	0.000747034	0.0017903
ILK Pathway (Cell motility)	-47.8751	-18.1277	-64.762	-93.7661	-95.9824	-53.5063	-57.2365	-40.3265	-55.6852	-67.2083	-69.9441	-25.3143	0.000747034	0.0017903
ILK Pathway (Cytoskeletal reorganization)	-46.3731	-17.8753	-65.9304	-94.1394	-94.2231	-56.9459	-62.6873	-43.774	-56.982	-69.6018	-73.3614	-25.6099	0.000747034	0.0017903
ILK Pathway (G2-phase arrest)	-46.9302	-10.8156	-64.3853	-88.3566	-87.2244	-54.7623	-55.1395	-43.0272	-53.8875	-65.5787	-69.2831	-18.6942	0.000747034	0.0017903
ILK Pathway (Induced cell proliferation)	3.07319	2.52717	0.898091	2.34606	-0.201456	1.91939	2.04377	1.51654	1.16432	1.43783	1.32418	-1.15009	0.0610447	0.0764433
ILK Pathway (Regulation of intermediate filaments)	-51.5427	-14.4658	-68.7784	-93.6757	-91.2312	-59.7316	-61.7736	-49.2312	-59.1403	-71.3329	-74.5339	-22.0234	0.000747034	0.0017903
ILK Pathway (Regulation of junction assembly of desmosomes)	-50.58	-12.0923	-67.364	-92.9116	-90.5091	-58.4812	-60.2927	-47.6122	-57.8702	-69.9356	-73.0157	-19.8081	0.000747034	0.0017903
ILK Pathway (Wound healing)	-51.5427	-14.4658	-68.7784	-93.6757	-91.2312	-59.7316	-61.7736	-49.2312	-59.1403	-71.3329	-74.5339	-22.0234	0.000747034	0.0017903
Integrin SIgnaling Main Pathway	-32.5511	-0.51573	-43.2499	-63.191	-71.2685	-34.0422	-36.3611	-16.5976	-34.6587	-49.0493	-49.3939	-12.6392	0.00369116	0.00625697
Integrin SIgnaling Pathway (Cell survival)	-4.76508	-2.89625	-5.11848	-3.73456	-5.09367	-2.19937	-0.613449	3.24671	-3.53879	-5.76426	-3.66816	-7.09949	0.0245886	0.0328636
Integrin SIgnaling Pathway (Cytoskeleton contraction integrin modulation cell invasion and migration)	2.86297	1.67273	2.08082	5.60116	3.25598	3.40084	3.94394	4.81679	4.12802	4.15006	5.84435	1.40791	0.00272584	0.00476593
Integrin SIgnaling Pathway (Focal adhesion and stress fibers)	1.00069	1.9017	0.621651	1.57821	0.60924	1.63645	1.30588	2.64835	1.96238	1.88447	2.56952	0.975192	0.0245886	0.0328636
Integrin SIgnaling Pathway (Translocation to the nucleus)	0.727845	2.35156	1.34352	3.92943	2.14238	2.17053	2.36791	1.60785	1.54958	2.01853	2.52258	3.45868	0.000747034	0.0017903
Interactions Report	-10.0397	-6.0869	-9.16898	-11.3729	-12.0374	-8.78744	-9.43245	-7.97284	-9.3972	-9.41085	-10.845	-7.68757	0.000747034	0.0017903
Interferon Main Pathway	-6.59348	-13.4316	-9.06397	-5.65517	-8.15742	-6.42071	-7.34111	-2.77516	-8.70542	-5.49394	-7.58411	-10.8037	0.00145059	0.00282002
Interferon Pathway (Gene expression)	-0.959673	-2.81992	-1.64155	-1.70521	-0.970026	-1.51659	-1.48934	-0.662654	-1.21678	-1.37337	-1.46013	-2.41461	0.00272584	0.00476593
Interferon Pathway (Transcription)	-3.66906	-3.83579	-4.22029	-4.04384	-4.43105	-4.06478	-4.35941	-3.63066	-4.38403	-4.08997	-3.7358	-2.89165	0.000747034	0.0017903
Interferon Pathway (Translation)	1.10688	-0.224766	0.751546	1.07207	0.267164	0.791979	0.671121	0.390285	0.499201	0.48867	0.73778	-1.11181	0.0393518	0.0513606
IP3 Main Pathway	-11.2828	-2.99958	-11.1844	-9.98618	-9.87711	-10.9754	-7.38432	-2.75438	-10.8055	-10.6237	-9.26859	-8.78165	0.00145059	0.00282002
IP3 Pathway (Gene expression)	-4.30398	-1.514	-3.51857	-4.9388	-5.39998	-5.56159	-4.49383	-4.41324	-5.03247	-4.12339	-5.30706	-2.20075	0.000747034	0.0017903
JAK mStat Main Pathway	-13.0237	-10.2165	-8.65942	-7.03119	-8.98945	-9.06891	-8.50757	-7.95386	-9.65938	-9.80184	-8.94691	-10.4883	0.000747034	0.0017903
JAK mStat Pathway (Akt pathway)	0.436422	2.51418	-5.34508	-5.84479	-11.852	-5.56572	0.573986	-3.56586	-0.863569	-5.34921	-4.47528	-7.30725	0.111341	0.135758
JAK mStat Pathway (JAK degradation)	-1.63344	-18.4963	-6.54489	-3.89238	-4.49212	-5.36691	-10.615	-7.54748	-12.5347	-7.84123	-4.73537	-19.8913	0.00145059	0.00282002
JNK Main Pathway	-26.7658	-23.8418	-39.8774	-44.2906	-47.6391	-41.0913	-39.7115	-30.9197	-37.0092	-44.2239	-54.6645	-51.7751	0.000747034	0.0017903
JNK Pathway (Apoptosis, Inflammation, Tumorigenesis, Cell Migration)	-4.16292	1.67463	-5.91911	-3.2896	-4.54802	-4.33444	-2.2841	-3.25377	-5.28892	-5.09141	-3.70064	-1.09211	0.0148867	0.0209016
JNK Pathway (Insulin signaling)	-1.1957	-4.20089	-3.59365	-1.7489	-0.488028	-1.48477	-0.536519	-1.1897	-1.08496	-3.151	-3.73723	-2.36748	0.0148867	0.0209016
MAPK Family Main Pathway	-35.7821	-37.9051	-32.1263	-27.9561	-33.9335	-36.8283	-34.7743	-24.0362	-36.1801	-36.4145	-41.6834	-47.054	0.000747034	0.0017903
MAPK Family Pathway (Chromatin Remodeling)	-3.95574	-4.08356	-3.39641	-2.44898	-2.96868	-2.93583	-2.95895	-1.43619	-3.78787	-3.09903	-3.16677	-3.55813	0.00104527	0.00223526
MAPK Family Pathway (Cytoskeleton)	-0.666179	-3.09299	0.0242526	1.45443	0.679572	0.203614	-0.00244141	0.846891	0.070555	0.00457196	-0.0369969	-2.2667	0.778729	0.820025
MAPK Family Pathway (Gene Expression)	-10.088	-9.37882	-7.32015	-5.7807	-7.03919	-7.99943	-7.82666	-8.4194	-9.29909	-8.54635	-10.0858	-9.64862	0.000747034	0.0017903
MAPK Family Pathway (IKBs Degradation)	-3.97774	-2.95723	-3.23832	-3.04614	-3.78418	-3.73409	-3.36767	-4.88268	-3.30548	-3.90007	-4.96406	-2.99024	0.000747034	0.0017903
MAPK Family Pathway (Translation)	1.22837	0.658105	1.00929	0.750684	0	0.939732	0.799612	1.08786	0.823802	0.984004	0.838744	0.91827	0.00199663	0.00370042
MAPK Signaling Main Pathway	-68.0454	-21.5515	-90.3797	-114.006	-124.566	-83.3623	-79.1639	-61.1134	-81.2158	-94.3329	-102.846	-61.3539	0.00104527	0.00223526
MAPK Signaling Pathway (Cell Survival, Inflammation, Apoptosis, Osmoregulation)	5.8091	4.69988	3.5048	3.6392	1.52743	4.10761	4.18105	6.24768	3.07491	2.95114	3.8511	-0.175456	0.00199663	0.00370042
MAPK Signaling Pathway (Gene Expression)	-8.86498	-4.88907	-8.13691	-3.14057	-6.14122	-6.78497	-4.66076	-7.25918	-8.84032	-8.11019	-5.92102	-11.2628	0.00104527	0.00223526
DDR pathway (MMR)	10.501	7.2513	11.4837	14.0354	14.1006	12.8585	12.8313	11.5825	11.4343	12.989	13.1109	6.6063	0.000747034	0.0017903
Mismatch Repair Main Pathway	21.4441	16.1974	22.283	27.4553	27.0376	27.2766	27.2648	23.6648	23.9469	27.0518	26.119	15.1052	0.000747034	0.0017903
Mitochondrial Apopotosis Main Pathway	10.8867	8.92163	15.3878	23.3045	25.1052	21.9004	19.0327	10.0658	14.4772	22.4296	30.7874	22.1017	0.000747034	0.0017903
Mitochondrial Apopotosis Pathway (Apoptosis)	-4.84591	-3.89267	-4.60592	-3.89509	-3.48166	-2.71356	-4.35674	-3.92043	-5.35481	-5.44605	-4.81963	-5.70255	0.000747034	0.0017903
Mitochondrial Apopotosis Pathway (Depolarization)	1.45815	0	1.23051	1.43972	0.632068	1.23811	0.754813	0.632068	1.30764	1.20354	1.2533	0	0.00660562	0.010202
Mitochondrial Apopotosis Pathway (DNA fragmentation)	1.12676	-1.1989	-0.58465	-1.44708	-1.18596	0.200342	-0.0100757	0.665282	0.63365	-0.45683	-0.400801	-1.40784	0.453695	0.492685
Mitochondrial Apopotosis Pathway (Gene expression)	0.206135	-1.3013	-0.0707864	0.138423	-0.669231	-0.0631919	-0.546487	-0.262539	0.00634469	-0.097756	-0.0479969	-1.3013	0.0918238	0.112951
mTOR Main Pathway	-10.3004	-22.2644	-22.6318	-26.4123	-32.3088	-22.4741	-26.7846	-16.6079	-21.9794	-25.326	-34.7717	-48.5102	0.000747034	0.0017903
mTOR Pathway (Actin organization)	2.35249	-3.60256	1.05436	3.77566	1.62702	2.0659	2.06715	1.97248	-0.663409	2.30683	2.83392	-4.89537	0.0918238	0.112951
mTOR Pathway (Akt signaling)	2.02801	1.34803	1.04564	1.44004	0.64268	1.26865	1.76018	1.98598	1.6885	0.690105	1.35532	-0.0754741	0.0192083	0.026176
mTOR Pathway (Scanning)	3.93805	3.64469	3.26414	3.09512	1.62818	4.12748	5.2995	4.87802	5.19935	3.88244	3.79231	2.70034	0.00145059	0.00282002
mTOR Pathway (Translation on)	10.3524	6.75302	8.71608	11.0911	9.189	11.9748	11.4647	8.041	9.84167	12.0595	12.1883	4.07984	0.000747034	0.0017903
mTOR Pathway (VEGF pathway)	0.200126	0.176171	-0.219255	0.249177	-0.00163442	0.709724	0.629107	0.62188	0.471617	0.757726	0.539681	-0.749518	0.160057	0.19097
NGF (Negative) Main Pathway	-2.04529	-4.10973	-1.71256	-0.891338	-1.57468	-0.411002	-1.48483	-1.10852	-0.343129	-1.02036	-0.119877	-4.26868	0.00660562	0.010202
NGF (Negative) Pathway (Apoptosis)	-1.91395	-4.59233	-2.22624	-1.51338	-2.25317	-1.29874	-2.34371	-1.50105	-1.31021	-2.08875	-0.974154	-4.89266	0.00104527	0.00223526
NGF (Positive) Main Pathway	-6.21059	-7.84726	-7.50509	-3.51375	-8.42819	-7.98124	-6.28775	-5.57469	-6.66482	-8.04383	-7.00483	-11.5695	0.000747034	0.0017903
NHEJ mechanisms of DSBs repair effect	3.86088	3.25584	4.80783	6.33618	7.2079	6.18569	7.03452	4.51224	5.3117	7.17208	6.21644	0.593944	0.00104527	0.00223526
Notch Main Pathway	5.06881	5.91645	3.16398	5.81755	3.29587	5.22541	5.3144	5.39292	5.74892	6.3419	6.58841	5.3482	0.000747034	0.0017903
DDR Pathway (NER)	8.04777	3.84206	4.82783	10.0624	8.91156	8.93512	7.1911	6.15604	5.19236	9.84011	10.3126	1.71387	0.000747034	0.0017903
p38 (Negative) Main Signaling Pathway	-46.0255	-47.7897	-41.189	-56.3723	-64.314	-56.1289	-58.4264	-40.3471	-52.6854	-60.2513	-74.836	-80.5027	0.000747034	0.0017903
p38 (Positive) Main Signaling Pathway	-46.0255	-47.7897	-41.189	-56.3723	-64.314	-56.1289	-58.4264	-40.3471	-52.6854	-60.2513	-74.836	-80.5027	0.000747034	0.0017903
p53 Signaling (Negative) Main Pathway	-15.4195	-20.463	-16.9986	-20.5395	-22.8066	-15.5587	-14.2585	-12.5617	-17.9909	-15.1534	-16.7705	-20.8538	0.000747034	0.0017903
p53 Signaling (Negative) Pathway (p53 Degradation)	13.1563	-4.21368	6.026	9.24392	6.10107	8.54915	2.44061	6.61746	1.92825	5.31015	8.35553	-8.24498	0.0245886	0.0328636
PAK Main Pathway	-12.8236	-17.9366	-17.9695	-43.1533	-46.0007	-28.3002	-32.11	-12.4076	-24.6493	-33.4013	-42.9409	-42.4994	0.000747034	0.0017903
PAK Pathway (Actin Cytoskeleton)	-13.9228	-14.4562	-14.7103	-27.2709	-32.1419	-18.8641	-18.4147	-12.6091	-19.9093	-20.4921	-23.7521	-23.7238	0.000747034	0.0017903
PAK Pathway (Myosin Activation)	-3.8906	-4.04073	-2.08705	-3.37524	-4.8547	0.434929	0.790033	1.09674	-2.08895	-2.02694	-0.179377	-5.57761	0.0918238	0.112951
PPAR Main Pathway	-7.27	-4.00956	-12.4088	-17.8457	-20.4064	-14.4874	-10.2748	-7.98619	-10.2099	-13.7829	-17.6997	-13.515	0.00145059	0.00282002
PTEN Main Pathway	1.37866	-0.342225	2.68941	-3.53778	-1.91087	0.54753	-3.28438	-3.85436	0.886977	-0.476435	-0.914129	5.93182	0.851412	0.893179
RANK Signaling in Osteoclast Main Pathway	-5.6717	-4.97368	-1.1308	0.321609	-5.98925	-0.0645355	0.674428	2.78729	-1.70372	-0.878176	-2.29669	-6.00778	0.189783	0.22168
RANK Signaling in Osteoclast Pathway (IKBs Degradation)	-3.17289	-2.95723	-0.974394	0.361723	-1.11003	-1.37444	-1.50173	-3.27424	-2.35675	-1.59704	-3.89946	-3.40818	0.00495789	0.00796701
RAS Main Pathway	20.3022	26.5945	24.0841	33.8811	22.4698	29.6997	36.4463	35.848	26.3836	29.6888	30.8188	10.3218	0.000747034	0.0017903
Telomere Main Pathway	1.50873	2.14523	1.65788	-0.0635365	1.5176	0.240144	2.48717	4.06693	3.00547	1.66404	1.91645	2.49203	0.0393518	0.0513606
RNA Polymerase II Complex Pathway	7.84603	-2.43205	7.67216	14.9314	12.266	8.47631	6.36832	5.84174	3.30415	9.31644	12.3632	-4.04148	0.0148867	0.0209016
Cell Cycle Pathway (SCC during S-phase)	4.97844	5.38426	3.95516	5.00287	6.44603	6.24333	6.648	5.91589	6.78767	6.6467	6.60088	3.10676	0.000747034	0.0017903
SMAD (Negative) Main Pathway	-5.82257	5.58798	-2.97293	-18.9266	-17.4679	-9.08257	-6.34726	-2.67623	1.3829	-7.84269	-12.1772	4.37795	0.0492028	0.0624583
SMAD (Negative) Pathway (Degradation)	-8.08625	9.079	-2.69809	-5.81763	-4.47952	-3.65859	0.254966	-2.97774	3.63259	-1.25402	-3.20514	11.7507	0.189783	0.22168
SMAD (Positive) Main Pathway	-5.82257	5.58798	-2.97293	-18.9266	-17.4679	-9.08257	-6.34726	-2.67623	1.3829	-7.84269	-12.1772	4.37795	0.0492028	0.0624583
SMAD (Positive) Pathway (Degradation)	-8.08625	9.079	-2.69809	-5.81763	-4.47952	-3.65859	0.254966	-2.97774	3.63259	-1.25402	-3.20514	11.7507	0.189783	0.22168
Cell Cycle Pathway (Metaphase-Anaphase)	2.56965	5.7048	1.99371	5.15399	1.23836	6.59058	4.7003	4.77614	3.43132	6.51523	5.79467	3.55172	0.0245886	0.0328636
Cell Cycle Pathway (Origin of S-phase)	35.6119	23.3572	36.3112	42.3773	40.1555	39.8828	41.2389	35.4625	38.984	39.875	39.425	20.466	0.000747034	0.0017903
STAT3 Main Pathway	-34.7421	-31.83	-25.872	-36.7007	-38.1225	-35.782	-39.9385	-33.0152	-33.5756	-38.328	-44.2309	-42.1622	0.000747034	0.0017903
TGF beta Main Pathway	-39.7508	-45.5482	-45.963	-51.784	-49.1557	-49.2237	-50.9519	-42.1641	-50.4221	-50.4272	-58.082	-65.1417	0.000747034	0.0017903
TGF beta Pathway (Epithelial mesehchymal transition)	-4.11294	-2.84558	-6.08638	-5.25859	-6.15926	-5.63299	-3.74254	-3.65434	-5.28977	-5.93569	-4.75509	-3.20827	0.000747034	0.0017903
TGF beta Pathway (Post-transcriptional G1 arrest)	-1.70636	-5.72561	-5.98275	-4.26143	-3.6768	-2.08996	-5.25836	-5.05551	-4.78991	-3.12768	-4.05177	-7.40306	0.00104527	0.00223526
TGF beta Pathway (SnON degradation)	2.28322	2.76178	2.00913	2.15785	1.2483	1.57087	3.50493	2.36058	2.13516	2.04547	2.28434	1.73074	0.000747034	0.0017903
TGF beta Pathway (Tumor suppression)	1.06328	1.89904	0.772196	0.857729	0.401484	0.0633738	1.88187	1.06273	0.586836	0.932211	0.827201	0.311175	0.00272584	0.00476593
TGF beta Pathway (Tumorigenesis)	1.06328	1.89904	0.772196	0.857729	0.401484	0.0633738	1.88187	1.06273	0.586836	0.932211	0.827201	0.311175	0.00272584	0.00476593
TNF (Negative) Main Pathway	-7.37759	-6.9957	-5.73432	-4.46662	-4.11209	-5.34585	-5.23466	-6.17093	-7.3517	-5.57031	-5.99308	-6.55117	0.000747034	0.0017903
TNF (Negative) Pathway (Apoptosis)	-7.37759	-6.9957	-5.73432	-4.46662	-4.11209	-5.34585	-5.23466	-6.17093	-7.3517	-5.57031	-5.99308	-6.55117	0.000747034	0.0017903
TNF (Positive) Main Pathway	-16.6958	-12.9932	-13.6922	-13.011	-12.4334	-13.5093	-12.5978	-13.9053	-15.2363	-12.47	-12.8551	-12.9913	0.000747034	0.0017903
TNF (Positive) Pathway (Gene expression, Cell survival)	-5.92186	-3.25748	-4.48536	-4.47876	-4.30821	-5.05704	-3.9449	-6.38447	-5.52465	-4.06924	-4.74635	-3.57783	0.000747034	0.0017903
TNF (Positive) Pathway (IKBs degradation)	-2.96857	-1.96966	-2.11943	-1.72877	-2.64297	-2.23774	-1.89041	-3.74409	-1.8118	-2.03864	-3.4554	-1.88693	0.000747034	0.0017903
TRAF (Negative) Main Pathway	-4.70704	-3.25329	-4.09423	-4.38473	-3.33328	-3.50543	-3.3329	-3.51484	-4.89033	-3.40108	-3.46511	-3.35022	0.000747034	0.0017903
TRAF (Negative) Pathway (IKBs Degradation)	-3.97774	-2.95723	-3.23832	-3.04614	-3.78418	-3.73409	-3.36767	-4.88268	-3.30548	-3.90007	-4.96406	-2.99024	0.000747034	0.0017903
TRAF (Positive) Main Pathway	-18.9956	-20.4611	-16.5444	-11.6891	-13.6698	-14.8362	-15.154	-13.7827	-17.0653	-15.4894	-15.6582	-19.151	0.000747034	0.0017903
TRAF (Positive) Pathway (IKBs Degradation)	-3.97774	-2.95723	-3.23832	-3.04614	-3.78418	-3.73409	-3.36767	-4.88268	-3.30548	-3.90007	-4.96406	-2.99024	0.000747034	0.0017903
Transcription of mRNA Pathway	1.9916	-7.20967	0.41899	6.90472	5.68508	0.994783	-0.841243	-1.10339	-3.14021	2.42809	4.49865	-7.11183	0.189783	0.22168
Cell Cycle Pathway (End of S-phase)	5.96363	4.77431	6.47159	8.05277	6.43549	9.97996	9.6052	7.2358	8.31391	9.49596	8.74987	4.2278	0.000747034	0.0017903
Translation Regulation of EIF4F activity	3.19616	0.865551	4.57988	5.67379	2.92143	3.56428	3.74113	4.35629	1.27399	2.14067	2.52218	-2.3369	0.00873026	0.0130484
Ubiquitin Proteasome Main Pathway	11.7269	1.18295	10.909	18.5299	15.3418	13.935	13.4598	13.8943	6.72307	13.4562	14.4622	-2.12487	0.00495789	0.00796701
Ubiquitin Proteasome Pathway (Degraded Protein)	-3.41412	-4.10574	-1.49958	0.271265	-0.0308588	-1.27982	-1.41724	-1.20398	-4.52613	-2.03364	-3.28116	-4.39485	0.00660562	0.010202
VEGF Main Pathway	5.26561	-1.34152	7.31503	7.1791	2.46002	7.63983	6.67444	12.7396	6.18643	6.41371	5.35476	-3.3944	0.0192083	0.026176
VEGF Pathway (Actin Reorganization)	3.19293	3.03688	4.11476	1.65466	-2.74755	3.77975	4.17282	9.46326	3.37546	3.49286	3.45628	1.7713	0.00660562	0.010202
VEGF Pathway (Nitric Oxide Production)	0	0	-0.631813	-0.414361	-1.0183	-1.15279	-0.642961	-0.431095	-0.41656	-1.59648	-0.943605	-0.447657	0.0192083	0.026176
Wnt Main Pathway	-3.45673	1.89594	-5.02165	6.6589	-5.69614	3.98185	5.19967	14.4871	-6.8471	0.552331	14.5855	-13.2346	0.512075	0.54964
Wnt Pathway (Ctnn-b Degradation)	7.72136	-8.48159	2.13787	4.49459	3.75053	3.62881	-1.56057	1.90266	-2.85955	1.06733	3.37279	-10.0768	0.223391	0.259843
IL-6 Pathway (IKBs degradation)	-2.68574	-2.12262	-2.35677	-1.89461	-3.14258	-3.26911	-2.43994	-3.75633	-2.41262	-3.88586	-4.15952	-2.03325	0.000747034	0.0017903
